# Supplementary material for: MicroRNAs Associated with Metastatic Prostate Cancer
Source: PLoS One. 2011 Sep 30;6(9):e24950. doi: 10.1371/journal.pone.0024950 (PMC3184096; doi:10.1371/journal.pone.0024950)
Supplement: Table S1 — Novel miRNA candidates. (XLS) [file pone.0024950.s001.xls]

## Sheet: Sheet1
Supplementary Table S1. Novel miRNA Candidates
						reads in
ID	sequence	chromosomal location	chromosomal position	strand	genomic location	metastatic	non-metastatic
hsa-miR-5680-3p	GAGAAATGCTGGACTAATCTGC	8q22.3	chr8 (103206836-103206919)	+	intergenic	28	318
hsa-miR-5681a-3p	AGAAAGGGTGGCAATACCTCTT	8q21.11	chr8 (75623333-75623407)	+	intergenic	4	66
hsa-miR-5682-3p	GTAGCACCTTGCAGGATAAGGT	3q13.33	chr3 (122251177-122251252)	+	intron SPXBP5L +	2	29
hsa-miR-548aw-5p	GTGCAAAAGTCATCACGGTT	9q34.13	chr9 (134810915-134810979)	+	intron BC043371+		26
hsa-miR-5683-5p	TACAGATGCAGATTCTCTGACTTC	6p25.1	chr6 (6114566-6114641)	+	intron F13A1 -	25	22
hsa-miR-5684-5p	AACTCTAGCCTGAGCAACAG	19p13.13	chr19 (12758942-12759006)	+	intergenic	2	2
hsa-miR-548ax-5p	AGAAGTAATTGCGGTTTTGCCA	Xp22.2	chrX (11246655-11246727)	-	intron ARHGAP6 +		12
hsa-mir-5685-5p	ACAGCCCAGCAGTTATCACGGG	6p12.1	chr6 (53249750-53249828)	+	intron ELOVL5/HELO1 -		9
hsa-miR-5692c-3p	AATAATATCACAGTAGGTGTAC	5q31.1	chr5 (135166573-135166663)	-	intron AL700839		8
	AATAATATCACAGTAGGTGTAC	7q21.3	chr7 (97431653-97431729)	-	intron MGC72080 +		8
hsa-miR-5686-5p	TATCGTATCGTATTGTATTGT	10q24.1	chr10 (98891430-98891511)	+	intron SLIT1-	8
hsa-miR-5687-3p	TTAGAACGTTTTAGGGTCAAAT	5q11.2	chr5 (54840435-54840511)	-	intron PPAP2A +		6
hsa-miR-5688-3p	TAACAAACACCTGTAAAACAGC	3p12.1	chr3 (85517550-85517632)	+	intron CADM2 +	5
hsa-miR-5681b-5p	AGGTATTGCCACCCTTTCTAGT	8q21.11	chr8 (75623340-75623399)	-	intergenic	4
hsa-miR-548at-5p	AAAAGTTATTGCGGTTTTGGC	17q21.31	chr17 (37900308-37900380)	+	intron ATP6V0A1 +		4
hsa-miR-5689-5p	AGCATACACCTGTAGTCCTAGA	6p24.3	chr6 (10547936-10548013)	+	intergenic		4
hsa-miR-5690-5p	TCAGCTACTACCTCTATTAGG	6p21.31	chr6 (35740472-35740544)	-	intron FKBP5/AIG6 +	3
hsa-miR-5691-5p	TTGCTCTGAGCTCCGAGAAAGC	11p15.4	chr11 (9068435-9068502)	-	intron SCUBE2 +		3
hsa-miR-5692a-5p	CAAATAATACCACAGTGGGTGT	7q21.3	chr7 (97430906-97430974)	+	intron MGC72080 -		3
		8p23.1	chr8 (12621012-12621070)	+	intergenic
hsa-miR-4666b-5p	TTGCATGTCAGATTGTAATTCCC	Xp21.2	chrX (29502316-29502396)	+	intron IL1RAPL1		3
hsa-miR-5693-3p	GCAGTGGCTCTGAAATGAACTC	13q14.3	chr13 (50820704-50820776)	-	intron SERPINE3 -	2
hsa-miR-5694-5p	CAGATCATGGGACTGTCTCAG	14q23.3	chr14 (66978325-66978400)	-	intron xrnopus eif2s1 -	2
hsa-miR-5695-3p	ACTCCAAGAAGAATCTAGACAG	19p13.13	chr19 (12892134-12892218)	+	intergenic	2
hsa-miR-5696-5p	CTCATTTAAGTAGTCTGATGCC	2q11.2	chr2 (101292344-101292428)	+	intergenic	2
hsa-miR-5697-5p	TCAAGTAGTTTCATGATAAAGG	1p36.22	chr1 (9950026-9950103)	+	intron MMNAT +		2
hsa-miR-5698-5p	TGGGGGAGTGCAGTGATTGTGG	1q21.3	chr1 (152343621-152343692)	-	intron NUP210L +		2
hsa-miR-5699-3p	TCCTGTCTTTCCTTGTTGGAGC	10p15.3	chr10 (677629-677718)	-	intron DIP2C +		2
hsa-miR-5700-5p	TAATGCATTAAATTATTGAAGG	12q22	chr12 (93479696-93479766)	+	intergenic		2
hsa-miR-5701-5p	TTATTGTCACGTTCTGATT	15q11.2	chr15 (19410240-19410321)	+	intron AB066967 -		2
hsa-miR-5702-3p	TGAGTCAGCAACATATCCCATG	2q36.3	chr2 (227231670-227231753)	-	intergenic		2
hsa-miR-5703-3p	AGGAGAAGTCGGGAAGGT	2q36.3	chr2 (228045092-228045147)	+	AGFG1??		2
hsa-miR-5692b-5p	AATAATATCACAGTAGGTGT	21q22.3	chr21 (43244107-43244193)	-	intron CN285636		2
hsa-miR-5704-5p	TTAGGCCATCATCCCATTATGC	3q22.1	chr3 (133187389-133187465)	-	intron CPNE4 +		2
hsa-miR-5705-3p	TGTTTCGGGGCTCATGGCCTGTG	4q22.1	chr4 (88440671-88440759)	+	intergenic		2
hsa-miR-5706-5p	TTCTGGATAACATGCTGAAGCT	5q23.1	chr5 (118518231-118518310)	+	intron DMXL1 +		2
hsa-miR-5707-5p	ACGTTTGAATGCTGTACAAGGC	7q36.3	chr7 (158077069-158077149)	+	intergenic		2
hsa-miR-5708-5p	ATGAGCGACTGTGCCTGACC	8q21.13	chr8 (81316179-81316263)	+	intergenic		2
