# Supplementary material for: MicroRNAs Associated with Metastatic Prostate Cancer
Source: PLoS One. 2011 Sep 30;6(9):e24950. doi: 10.1371/journal.pone.0024950 (PMC3184096; doi:10.1371/journal.pone.0024950)
Supplement: Table S2 — List of target genes of up-regulated and down-regulated miRNAs as predicted via the Microcosm database. (XLS) [file pone.0024950.s002.xls]

## Sheet: up-regulated miRNA's targets
Supplementary Table S2a. List of target genes of up-regulated miRNAs as predicted via the Microcosm database.
Gene Symbol
A1L4H1
AAMP
AARS2
AARSD1
ABCA8
ABCC10
ABCC11
ABCC12
ABCC2
ABCC6
ABCD1
ABCD2
ABCG5
ABHD1
ABHD11
ABTB2
ACACB
ACADL
ACADVL
ACBD4
ACBD6
ACCN1
ACCN2
ACE
ACE2
ACHE
ACO1
ACOT7
ACOX2
ACP1
ACP2
ACSL1
ACSS2
ACTA1
ACTB
ACTC1
ACTL6B
ACTN1
ACTR3B
ACYP1
ADAL
ADAM21
ADAM9
ADAMTS12
ADAMTS6
ADARB2
ADCK1
ADCK4
ADCY3
ADD3
ADHFE1
ADORA2B
ADRB1
AFAP1L2
AGA
AGBL2
AGBL5
AGGF1
AGMAT
AGT
AGTRL1
AGXT
AHR
AIRE
AKAP1
AKAP8
AKAP8L
AKR1B1
AKR7A2
ALDH3B2
ALDH4A1
ALDH8A1
ALDOB
ALG14
ALG6
ALKBH3
ALPL
ALS2
ALS2CR11
ALS2CR4
AMBN
AMZ2
ANKHD1
ANKIB1
ANKK1
ANKMY2
ANKRA2
ANKRD10
ANKRD37
ANKRD42
ANKRD44
ANKRD5
ANKRD53
ANKS6
ANP32B
ANPEP
ANUBL1
ANXA13
ANXA6
AP1S1
APBA2
APBA2BP
APBB2
APEX2
APH1B
APIP
APOA4
APOBEC3G
APP
APPL2
ARHGAP4
ARHGAP8
ARHGDIB
ARHGEF15
ARID1B
ARID3A
ARID3C
ARID4B
ARIH1
ARIH2
ARL14
ARL6
ARL6IP1
ARL6IP6
ARMC4
ARMC6
ARMC7
ARNTL2
ARPC1A
ARPC3
ARRDC2
ARSA
ASB10
ASB2
ASB4
ASCC1
ASCC2
ASCC3L1
ASH2L
ASL
ASRGL1
ASS1
ASXL1
ATCAY
ATF2
ATF3
ATG4C
ATHL1
ATIC
ATOH1
ATOH7
ATOX1
ATP10A
ATP1B1
ATP2A2
ATP2B2
ATP2B3
ATP4B
ATP5C1
ATP6AP2
ATP6V0A4
ATP6V0C
ATP6V1D
ATP6V1G1
ATP8A1
ATP8A2
ATP8B3
ATP9A
ATPAF2
ATPBD3
ATPBD4
ATRNL1
ATXN10
ATXN7
AUTS2
AYTL1
AYTL2
B3GALTL
B3GNT1
B3GNT2
B4GALT6
B4GALT7
BAD
BAG2
BAG3
BAIAP2L2
BAK1
BARD1
BARHL2
BARX1
BAT2
BBOX1
BBS1
BBS10
BBS9
BCAS2
BCAS4
BCDIN3
BCDIN3D
BCL11A
BCL2A1
BCL3
BCL7A
BECN1
BEST3
BICC1
BIN2
BIN3
BIVM
BLOC1S3
BMP15
BMP2K
BMPR1B
BMS1
BNIP3
BNIPL
BOLA2
BRD8
BRD9
BRE
BRF2
BRI3BP
BRIP1
BRMS1L
BRP44L
BRUNOL5
BTBD12
BTBD3
BTBD6
BTG3
BUB3
BXDC2
C10orf10
C10orf130
C10orf27
C10orf4
C10orf56
C10orf59
C10orf78
C10orf81
C10orf83
C10orf88
C10orf93
C11orf2
C11orf52
C11orf54
C11orf57
C11orf58
C11orf59
C11orf63
C12orf11
C12orf24
C12orf45
C12orf5
C12orf50
C12orf54
C12orf64
C13orf27
C13orf34
C13orf7
C14orf100
C14orf115
C14orf139
C14orf145
C14orf159
C14orf166
C14orf37
C14orf73
C15orf39
C15orf42
C15orf44
C15orf48
C16orf24
C16orf57
C16orf58
C16orf68
C16orf73
C16orf75
C17orf28
C17orf32
C17orf42
C17orf49
C17orf50
C17orf61
C17orf71
C18orf19
C18orf21
C19orf10
C19orf15
C19orf29
C19orf39
C19orf45
C19orf52
C1GALT1
C1orf103
C1orf106
C1orf111
C1orf125
C1orf131
C1orf149
C1orf162
C1orf164
C1orf174
C1orf181
C1orf188
C1orf19
C1orf215
C1orf31
C1orf43
C1orf49
C1orf63
C1orf74
C1orf77
C1orf80
C1QTNF9
C1S
C2
C20orf112
C20orf149
C20orf185
C20orf196
C20orf23
C20orf24
C20orf26
C20orf70
C20orf95
C21orf2
C21orf66
C21orf70
C22orf13
C22orf15
C22orf23
C22orf31
C2orf32
C3orf15
C3orf30
C3orf32
C3orf34
C3orf38
C3orf48
C3orf63
C4orf20
C4orf26
C4orf36
C5AR1
C5orf13
C5orf16
C5orf29
C5orf3
C5orf34
C6orf117
C6orf118
C6orf125
C6orf167
C6orf182
C6orf213
C6orf64
C6orf72
C7orf11
C7orf20
C7orf25
C7orf26
C7orf43
C8B
C8G
C8orf34
C8orf45
C8orf76
C9orf117
C9orf18
C9orf19
C9orf27
C9orf4
C9orf43
C9orf61
C9orf68
C9orf71
C9orf72
C9orf78
C9orf85
C9orf94
CAB39
CABLES1
CABP4
CACNA1B
CACNA1S
CACNB1
CACNG1
CACNG3
CAD
CADPS
CADPS2
CALCA
CALCB
CALM1
CALML4
CAMK1
CAMK2N1
CAPG
CAPN13
CAPN3
CARS
CASC3
CASC5
CASP6
CATSPER1
CAV3
CBLL1
CBWD1
CBWD2
CBWD3
CBWD7
CBY1
CCBP2
CCDC103
CCDC106
CCDC115
CCDC14
CCDC22
CCDC23
CCDC28B
CCDC34
CCDC36
CCDC46
CCDC5
CCDC60
CCDC71
CCDC84
CCDC90A
CCDC92
CCKBR
CCNA1
CCNB1
CCNC
CCNE2
CCNG1
CCNK
CCS
CCT4
CCT6B
CD180
CD226
CD247
CD248
CD276
CD300LF
CD3E
CD5L
CD79A
CD8A
CD99
CDA
CDAN1
CDC16
CDC37
CDC40
CDCA2
CDH10
CDH20
CDH4
CDH7
CDIPT
CDK10
CDK2
CDK2AP2
CDK5RAP1
CDK5RAP2
CDK5RAP3
CDK8
CDKAL1
CDKL4
CDKN2A
CDKN2B
CDKN2D
CDKN3
CDO1
CDS1
CDX1
CDX2
CEACAM21
CECR5
CENPH
CENPK
CENPM
CENPN
CEP170
CEP250
CEP55
CEP70
CES7
CFHR3
CGA
CHAD
CHAF1A
CHCHD1
CHCHD6
CHD9
CHEK2
CHGB
CHGUT
CHN1
CHRDL1
CHRNA9
CHRNB1
CHST13
CHST14
CHST2
CHST4
CHST9
CIB3
CIDEA
CILP
CIRBP
CIRH1A
CKB
CKMT2
CLCF1
CLCN1
CLDN9
CLDND2
CLEC3B
CLIC5
CLK3
CLN5
CLP1
CMPK
CNDP1
CNFN
CNGA3
CNIH3
CNNM4
CNO
CNR2
CNTN6
CNTNAP1
COASY
COG2
COG4
COL11A2
COL13A1
COL25A1
COL4A2
COL5A1
COL9A3
COMMD8
COPA
COPB1
COPZ1
COQ10A
COQ10B
CORIN
COX10
COX11
COX7C
CPA2
CPA3
CPA4
CPNE8
CPS1
CPSF1
CPSF3L
CPSF4
CPT2
CPXM2
CRB1
CRB3
CRBN
CRCT1
CREB3L4
CRELD1
CRIP2
CRIPT
CRISP1
CRLF2
CRLF3
CRMP1
CROP
CRSP6
CRTAM
CRTAP
CRYBA4
CRYBB1
CSAG2
CSAG3B
CSF3
CSN2
CSNK1E
CSNK1G3
CTBP2
CTCF
CTF1
CTH
CTHRC1
CTNNA1
CTNND2
CTRC
CTSF
CTSW
CWF19L1
CXCR7
CXorf30
CXorf45
CYB5A
CYB5D2
CYB5R2
CYB5R4
CYP24A1
CYP2F1
CYP39A1
CYP4A11
CYP4A22
CYP4B1
CYP4F8
CYP8B1
CYR61
CYSLTR1
CYTL1
DAB1
DAD1
DAK
DARS
DBH
DBNL
DBR1
DCC
DCDC2B
DCLRE1C
DCN
DCP1A
DCP1B
DCTN1
DCUN1D2
DCUN1D5
DDIT4
DDIT4L
DDX17
DDX25
DDX27
DDX39
DDX42
DDX43
DDX55
DDX59
DEADC1
DEAF1
DEFA6
DEFB111
DEFB119
DEGS1
DEPDC2
DERA
DERL3
DET1
DFNA5
DHODH
DHRS7
DHX16
DHX40
DHX57
DIAPH1
DIAPH2
DIMT1L
DIP2B
DISP1
DIXDC1
DLEC1
DLG2
DLGAP3
DMP1
DMPK
DMRT1
DMRT3
DNAH3
DNAJC11
DNAJC13
DNAJC18
DNASE1L2
DNASE2B
DNMT3L
DOC2A
DOCK6
DPEP1
DPH2
DPM2
DPP6
DPP8
DPYS
DPYSL3
DPYSL5
DQX1
DRG2
DSCR9
DSG4
DTL
DTNA
DTNB
DTWD2
DTX2
DUSP11
DUSP27
DVL2
DYNC1H1
DYNC1I1
DYNLL1
DYNLRB2
E2F3
EAPP
ECE1
ECGF1
ECH1
ECHS1
ECM2
EDF1
EED
EEF1A1
EEF1AL3
EFCAB5
EFEMP1
EFHC2
EFHD2
EGF
EGLN3
EGLX
EGR4
EHBP1L1
EHD1
EIF2AK3
EIF2C2
EIF3S6IP
EIF3S7
EIF3S9
EIF4EBP1
EIF4G2
EIF5AP1
ELAVL2
ELAVL4
ELMOD1
ELOVL1
EMB
EMD
EMID1
EMILIN1
EML1
EML2
ENPEP
ENTPD1
ENTPD3
ENTPD5
EPB41
EPHA5
EPO
EPS15L1
EPSTI1
ERAL1
ERCC4
ERCC5
ERGIC1
ERH
ESF1
ESM1
ESPL1
ESPN
ESR2
ETFA
ETNK1
EVC2
EXDL2
EXO1
EXOC1
EXOC6B
EXOSC2
EZH2
F3
F5
FAHD1
FAIM
FAM110A
FAM112B
FAM113A
FAM118A
FAM118B
FAM12B
FAM131A
FAM132B
FAM20A
FAM22B
FAM24B
FAM26A
FAM30A
FAM3A
FAM3B
FAM46B
FAM55C
FAM59B
FAM5B
FAM62A
FAM62C
FAM63B
FAM65A
FAM69B
FAM72B
FAM73B
FAM76A
FAM79A
FAM81B
FAM82A
FAM83C
FAM83F
FAM84A
FAM89B
FAM98B
FANCG
FAP
FARP1
FASTKD2
FASTKD3
FAT4
FBLN2
FBN3
FBX47
FBXL10
FBXL12
FBXL14
FBXL3
FBXL7
FBXL8
FBXO22
FBXO32
FBXO34
FBXO43
FBXO6
FCER1A
FDXR
FEZF2
FGD5
FGF10
FGF14
FGF18
FGF22
FGF4
FGFRL1
FHL3
FHOD1
FHOD3
FKBP8
FLNA
FLT4
FMNL1
FN1
FNDC4
FOLR2
FOXA2
FOXC1
FOXH1
FOXJ1
FOXP3
FPGT
FRAP1
FRAS1
FRK
FRMD4B
FRMD6
FRS2
FRS3
FRYL
FSCN3
FSHB
FST
FSTL5
FUCA1
FUCA2
FUS
FUT3
FXC1
FYB
FYN
FZD8
GABARAPL2
GABRA1
GABRA6
GABRB1
GADL1
GAGE4
GAL3ST1
GAL3ST2
GAL3ST3
GALE
GALK1
GALNT10
GALNT11
GALNT13
GALNT14
GALNT5
GALNT6
GALNTL1
GALR1
GAPVD1
GAS2
GATA1
GATA3
GATA6
GATAD1
GATM
GBA3
GBG5L
GBGT1
GBX2
GCA
GCAT
GCC2
GCHFR
GCLC
GCNT3
GCNT4
GDE1
GDF10
GDPD2
GEMIN5
GEMIN6
GFM1
GFM2
GFOD2
GFRA1
GGA3
GGTLA1
GIPC1
GJA12
GJA5
GJB1
GJB5
GKAP1
GLA
GLO1
GLRX2
GLTSCR1
GMPR
GMPS
GNAL
GNB2L1
GNG3
GNG5
GNL2
GNL3
GNPDA1
GNPDA2
GNPNAT1
GOLGA5
GOLGB1
GPATCH4
GPHA2
GPKOW
GPR1
GPR110
GPR112
GPR12
GPR137C
GPR176
GPR177
GPR20
GPR39
GPR50
GPR65
GPR75
GPRC5C
GRHL1
GRHL3
GRIA3
GRM4
GRM8
GRP
GRSF1
GSPT1
GSTCD
GTF2E1
GTF2E2
GTF2F1
GTF3A
GTF3C5
GTPBP1
GTPBP3
GTPBP5
GTPBP8
GUCA1C
GUCY1B3
H2AFV
H2AFZ
HAMP
HAPLN2
HAS1
HAVCR1
HBEGF
hCG_1645727
HCG9
HCLS1
HCRTR1
HDAC1
HDAC5
HDAC8
HEATR1
HEATR2
HEATR4
HEATR5A
HERC2
HHATL
HIBCH
HIF1A
HIF3A
HIST1H3A
HLA-DQB2
HLXB9
HMG1L1
HMGB4
HNF4A
HNRPAB
HNRPL
HNRPUL1
HOOK2
HOP
HOXA2
HOXC6
HOXC9
HOXD1
HPCAL1
HPN
HPS6
HRASLS2
HRG
HRH4
HS3ST2
HS6ST3
HSD17B12
HSD17B7P2
HSF2
HSH2D
HSPA12B
HSPA5
HTATIP
HTN1
HTN3
HTR1E
HYAL1
HYLS1
IBRDC3
ID3
IDE
IDH3G
IER3
IFI35
IFI6
IFNA4
IFRD2
IGBP1
IGFBP2
IGFL3
IGSF10
IGSF11
IGSF2
IGSF22
IGSF6
IKBKE
IL12RB1
IL12RB2
IL13
IL13RA2
IL16
IL17RA
IL18
IL18BP
IL1F8
IL1RAPL2
IL1RL1
IL21R
IL22RA2
IL31
IL3RA
IL8RB
IMP4
IMPA2
IMPAD1
IMPDH2
IMPG1
INCENP
INDOL1
ING1
ING2
ING3
INPP4A
INPP5B
INPP5F
INTS6
INTS7
IPO11
IPO13
IPO4
IQCH
IQSEC1
IRF2
IRF3
IRF5
IRS4
IRX5
ISCA2
ISG20
ISG20L1
ISLR2
ISOC2
ITGA11
ITGA2B
ITGA7
ITGAD
ITGB1
ITGB5
ITIH5
ITK
JAG2
JAM2
JMJD1A
JMJD1C
KBTBD4
KCMF1
KCNAB2
KCNH4
KCNH6
KCNJ14
KCNK15
KCNK6
KCNK7
KCNK9
KCNMB4
KCNN1
KCNN2
KCNQ1DN
KCNQ2
KCNQ3
KCNS3
KCTD13
KCTD17
KCTD19
KCTD4
KCTD5
KCTD6
KDELC1
KDELR1
KDELR2
KEAP1
KHDRBS3
KHK
KIAA0100
KIAA0101
KIAA0133
KIAA0157
KIAA0196
KIAA0284
KIAA0368
KIAA0391
KIAA0423
KIAA0460
KIAA0753
KIAA1217
KIAA1245
KIAA1324
KIAA1328
KIAA1370
KIAA1409
KIAA1432
KIAA1462
KIAA1543
KIAA1598
KIAA1600
KIAA1794
KIAA1797
KIAA1822L
KIF1B
KIF20A
KIF2B
KIF2C
KIF3A
KIF5A
KIFAP3
KIRREL2
KIRREL3
KLB
KLC3
KLF1
KLF5
KLHL1
KLHL13
KLHL14
KLHL32
KLHL4
KLHL6
KLK10
KLKB1
KNDC1
KRT15
KRT33B
KRT82
KTN1
L2HGDH
L3MBTL
L3MBTL3
LACE1
LACTB
LAGE3
LAMA5
LAMB2
LAMC3
LAMP2
LAPTM4A
LARS
LASP1
LBR
LCN2
LCT
LDB1
LECT1
LEF1
LENG9
LGALS1
LGALS3BP
LGI1
LHX1
LHX5
LHX8
LIF
LIMA1
LIN7B
LINGO2
LIPF
LIPH
LIPI
LMBRD2
LMNA
LMNB1
LMO1
LMO7
LMTK3
LNX1
LOC392617
LOC402665
LOC649445
LOC652153
LOC729025
LOC729595
LOC729903
LOC731071
LOX
LOXL1
LRCH3
LRGUK
LRIG2
LRPAP1
LRRC1
LRRC25
LRRC32
LRRC44
LRRC48
LRRC49
LRRC9
LRRFIP1
LRRFIP2
LRRN1
LRRTM1
LRRTM2
LSM14A
LSM14B
LTB
LTBP1
LTK
LUZP1
LXN
LY6G5B
LY6G6E
LY9
LYN
LYSMD2
LZTR2
M6PRBP1
MAD1L1
MAF
MAF1
MAG
MAGIX
MAK
MAK10
MAL
MAMDC2
MAMDC4
MAML2
MAML3
MAN1A1
MAN1B1
MAN2C1
MAP1LC3A
MAP2K1IP1
MAP2K4
MAP3K11
MAP3K12
MAP4K5
MAP7D1
MAP9
MAPK12
MAPK15
MARCH9
MARS2
MARVELD2
MASP2
MAST1
MAST4
MASTL
MATK
MATN3
MBD5
MCCC2
MCF2
MCM2
MCM3
MCM5
MCM8
MCOLN3
MCPH1
MDFI
MDH2
MDK
MECP2
MED12
MED18
MED25
MEIS1
MEOX2
MEPE
MESDC1
METAP2
METTL1
METTL4
MFAP3
MFGE8
MFHAS1
MFSD2
MFSD3
MFSD8
MFSD9
MGST1
MIA2
MICAL1
MICALL2
MIER1
MIF
MINA
MITD1
MIZF
MKI67IP
MKL1
MKRN3
MKX
MLF2
MLH1
MLPH
MLRM
MLSTD1
MMD
MMP1
MMP11
MMP19
MMP2
MMP3
MND1
MNS1
MOAP1
MOCOS
MON1A
MON1B
MORG1
MORN1
MORN3
MOSPD3
MOV10
MPHOSPH6
MPP4
MPPE1
MPST
MRAP
MRAS
MRPL12
MRPL13
MRPL15
MRPL19
MRPL2
MRPL21
MRPL22
MRPL24
MRPL37
MRPL4
MRPS18A
MRPS23
MRPS30
MRPS9
MRRF
MRS2L
MS4A12
MSH3
MSH5
MSR1
MST1R
MT1JP
MT4
MT-ATP6
MTBP
MT-CO2
MTHFD1L
MTHFD2
MTMR1
MTMR10
MTMR12
MT-ND3
MT-ND5
MTO1
MTTP
MUC20
MUC4
MUC6
MUS81
MVD
MX1
MXRA5
MYBBP1A
MYCBP2
MYEOV2
MYH1
MYH6
MYH9
MYL3
MYLK
MYO1F
MYO5C
MYO7B
MYT1
MYT1L
NAALAD2
NACA
NACA3P
NADSYN1
NAGS
NAP1L4
NAT12
NAT14
NAT5
NBEAL1
NCAPD2
NCKAP1
NCOA3
NCOR1
NCSTN
NDEL1
NDP
NDST2
NDUFB3
NDUFB5
NDUFS2
NDUFS8
NEDD4L
NEIL1
NEIL2
NEK2
NEK3
NELL1
NENF
NES
NEU4
NEUROD1
NFE2L2
NFKB1
NFKB2
NFKBIZ
NFS1
NFX1
NGB
NGFB
NGFRAP1
NHP2L1
NID2
NINJ1
NIT2
NKD1
NKX2-4
NKX2-5
NKX6-1
NLRP4
NM_001080452.1
NM_022372.3
NM_207382
NME3
NME6
NME7
NMNAT1
NMT1
NOC4L
NOD1
NODAL
NOLA1
NOLA2
NOSIP
NOTUM
NOVA2
NP_001001436.1
NP_001001520.1
NP_001001665.2
NP_001001682.1
NP_001001710.1
NP_001001991.1
NP_001004307.1
NP_001004318.1
NP_001004331.1
NP_001004354.1
NP_001005209.1
NP_001006656.1
NP_001006948.1
NP_001007190.1
NP_001007552.1
NP_001008749.1
NP_001009814.1
NP_001009954.1
NP_001010874.2
NP_001010977.1
NP_001013646.1
NP_001013648.1
NP_001013663.1
NP_001013707.1
NP_001017417.1
NP_001017435.1
NP_001017438.1
NP_001019851.1
NP_001019853.1
NP_001025045.1
NP_001025058.1
NP_001028721.1
NP_001028736.1
NP_001032755.1
NP_001034861.1
NP_001036038.1
NP_001038941.1
NP_001072996.1
NP_001073865.1
NP_001073956.1
NP_001073970.1
NP_001073985.1
NP_001074294.1
NP_001074319.1
NP_006653.1
NP_006686.1
NP_008951.1
NP_056002.1
NP_057578.1
NP_059135.1
NP_060020.1
NP_060219.2
NP_060680.2
NP_060818.3
NP_060822.1
NP_061864.2
NP_061959.2
NP_065789.1
NP_071353.4
NP_078880.1
NP_079105.4
NP_079117.2
NP_079130.2
NP_079167.1
NP_085055.1
NP_115598.2
NP_115726.1
NP_291024.1
NP_542387.1
NP_612392.1
NP_612420.1
NP_612480.1
NP_612637.1
NP_620159.2
NP_653205.2
NP_653310.1
NP_659416.1
NP_660343.1
NP_665806.1
NP_689618.2
NP_689968.1
NP_689973.2
NP_690872.2
NP_705833.2
NP_775760.2
NP_775785.1
NP_776247.2
NP_777612.1
NP_849155.2
NP_877439.2
NP_938204.1
NP_945352.1
NP_954584.1
NP_954697.1
NP_981967.1
NP_995327.1
NP_997211.2
NP_997320.1
NPAS3
NPFFR1
NPHP1
NPL
NPM2
NPPB
NPPC
NPR1
NPTX1
NPY1R
NR_002934.2
NR1D1
NR1H2
NR1I3
NR2E1
NR2F2
NR2F6
NR5A1
NRTN
NSL1
NSUN3
NSUN7
NT5DC1
NT5DC3
NTN4
NTSR2
NUBPL
NUDC
NUDT13
NUDT16L1
NUDT17
NUDT2
NUDT3
NUDT5
NUDT8
NUF2
NUFIP1
NUP210
NUP37
NUPL1
NXF1
NXT2
NYX
OAF
OASL
OC90
OCEL1
ODZ2
ODZ3
OFCC1
OLFML2A
OLFML2B
OLIG3
OR10J1
OR13J1
OR2M5
OR4F15
OR7G1
OR8U1
OR9G9
OSBPL11
OSBPL9
OSGEPL1
OSR2
OTC
OTP
OVGP1
OVOL2
P11388-2
P1854
P2RX1
P2RX2
P2RY10
P2RY6
P54762-3
PACS2
PACSIN3
PAFAH1B3
PAIP2
PAK1IP1
PANK3
PAPD4
PAQR3
PAQR9
PARD6A
PARK2
PARL
PARP1
PARP16
PARP6
PARVA
PAX1
PAX6
PBLD
PCBP1
PCCA
PCDH11Y
PCDH20
PCDH8
PCDH9
PCP4
PCSK5
PCSK9
PCTK3
PCTP
PDC
PDE3A
PDE4A
PDE4DIP
PDE7A
PDE9A
PDF
PDGFRB
PDGFRL
PDIA2
PDIA3
PDIA5
PDLIM1
PDLIM3
PDSS1
PDSS2
PDZD8
PDZK1
PDZK1IP1
PDZRN3
PDZRN4
PEBP1
PEMT
PER1
PERP
PERQ1
PEX10
PEX14
PEX3
PFDN2
PFDN4
PFDN6
PFKL
PGA3
PGA4
PGA5
PGAM2
PGPEP1
PGR
PHB
PHF15
PHF5A
PHKA2
PHLPPL
PHOX2A
PHTF1
PHYHD1
PI16
PI4K2B
PIAS4
PIGA
PIGC
PIGG
PIGT
PIGW
PIK3C2A
PIK3C3
PIK3CA
PIK3CB
PIK3CD
PIK3R2
PIK3R4
PIK3R5
PIK4CA
PIN1L
PINK1
PIP5K1B
PIP5K1C
PIP5K3
PIR
PISD
PIWIL1
PKD1L1
PKD2L2
PKLR
PLAC8L1
PLAGL2
PLAT
PLCB3
PLCD4
PLCG1
PLCH2
PLCXD2
PLD2
PLD3
PLD4
PLEKHA3
PLEKHB1
PLEKHF1
PLEKHG3
PLEKHG5
PLEKHO1
PLN
PLOD2
PLOD3
PLSCR2
PLXDC2
PLXNB2
PLXND1
PMCH
PMM2
PNKP
PNMA1
PNPLA2
PNPLA3
PNRC1
POLA2
POLD4
POLE
POLE3
POLK
POLN
POLR1C
POLR2B
POLR2C
POLR2D
POLR2E
POLR2H
POLR2L
POP4
POPDC3
POSTN
POU2F2
POU3F3
PPA1
PPAPDC1B
PPARGC1B
PPEF2
PPFIA2
PPHLN1
PPIB
PPID
PPIE
PPIL1
PPIL3
PPIL6
PPP1R13L
PPP1R14A
PPP2R4
PPP2R5C
PPP4C
PPP4R2
PPWD1
PQLC3
PR285
PRAME
PRDM16
PRDM5
PRDM6
PRDX2
PRDX5
PRICKLE1
PRIM1
PRIM2A
PRIMA1
PRKAA1
PRKACG
PRKG2
PRMT2
PRMT7
PROK1
PROM2
PROP1
PROZ
PRPF31
PRPF39
PRPF6
PRPSAP1
PRRC1
PRRG2
PRRG3
PRRG4
PRRT3
PRY
PSL1
PSMB7
PSMC1
PSMD13
PSMD9
PSME1
PSORS1C2
PSTK
PSTPIP1
PTCHD2
PTCHD3
PTF1A
PTGDS
PTGER4
PTGFRN
PTP4A3
PTPDC1
PTPN14
PTPN18
PTPN23
PTPRR
PTTG1IP
PUM2
PURB
PYGO1
PYHIN1
Q4G0P3-5
Q4G0P5
Q562T6
Q5FWF1
Q5JX50
Q5T319
Q5T4T1
Q68DY0
Q69YU5
Q6I9R1
Q6NSB1
Q6NXN5
Q6PIW0
Q6UXQ8
Q6UXZ3
Q6ZN92
Q6ZQN0
Q6ZRM4
Q6ZRN3
Q6ZRX0
Q6ZS67
Q6ZSU1
Q6ZU45
Q6ZUG0
Q6ZUS2
Q6ZV04
Q6ZVQ1
Q6ZW54
Q6ZWB7
Q86TJ2
Q86XQ1
Q8IUW5
Q8N0W1
Q8N221
Q8N5S4
Q8N6L5
Q8N824
Q8N8C5
Q8N9W4
Q8NH44
Q8NH86
Q8TBD9
Q96IR2
Q96NK0
Q9BVH8
Q9H4I0
Q9H8A7
Q9NT31
Q9P1K0
Q9Y2I9
QARS
QRSL1
QSOX2
RAB10
RAB13
RAB20
RAB27A
RAB38
RAB40C
RABAC1
RABGAP1L
RABGGTB
RAC1
RACGAP1
RAD51C
RAD54L2
RAF1
RAI14
RALY
RAN
RANBP6
RANGAP1
RAPGEF3
RAPGEF4
RARB
RARRES3
RARS
RARS2
RASA2
RASD1
RASGEF1C
RASGRF1
RASL11A
RBL2
RBM24
RBM27
RBM5
RBP5
RBP7
RCC1
RCN1
[truncated: 636 more rows]

## Sheet: down-regulated miRNA's targets
Supplementary Table S2b. List of target genes of down-regulated miRNAs as predicted via the Microcosm database.
Gene Symbol
A0PJW7
A1L162
A4D263
A4GNT
AACS
AARS
ABCA1
ABCB10
ABCE1
ABCF1
ABCG4
ABHD12B
ABHD14B
ABHD8
ABI2
ABRA
ACAT1
ACCN4
ACMSD
ACOT12
ACOX3
ACOXL
ACP6
ACSL5
ACTR3
ACTR5
ACVR2A
ACY3
ADA
ADAM15
ADAM2
ADAMTS16
ADAMTS17
ADAMTS18
ADAMTS20
ADAMTSL1
ADAMTSL2
ADAMTSL5
ADC
ADCYAP1R1
ADMR
ADPGK
ADPRHL2
ADRA1D
AEBP1
AFP
AGPAT3
AGR2
AGTRAP
AGXT2L1
AHCYL1
AHNAK
AHNAK2
AICDA
AIFM1
AJAP1
AKAP10
AKAP4
AKT1S1
ALB
ALDH1A1
ALOXE3
ALS2CR12
ALS2CR8
AMDHD2
AMICA1
AMMECR1L
AMN1
AMOT
AMPD1
AMPH
ANAPC1
ANAPC10
ANAPC11
ANG
ANGEL2
ANGPTL2
ANGPTL6
ANKRD13B
ANKRD13D
ANKRD15
ANKRD22
ANKRD33
ANKRD38
ANKRD46
ANKRD47
ANKRD56
ANKRD58
ANKS4B
ANP32E
ANTXRL
ANXA1
AP1G2
AP2M1
AP3B2
AP3D1
AP3M2
AP4B1
APBA3
APLP2
APOB
APOD
APOH
AQP7
ARD1A
ARF5
ARG1
ARG2
ARHGAP19
ARHGAP24
ARHGAP9
ARHGDIA
ARHGDIG
ARHGEF1
ARHGEF10
ARHGEF10L
ARID3B
ARID4A
ARL8B
ARMC2
ARMC8
ARMCX1
ARMET
ARNTL
ARPC1B
ARPC2
ARRDC1
ARSG
ARSI
ARSK
ARVCF
ARX
ASB11
ASB7
ASPA
ASTE1
ATAD4
ATG16L2
ATG3
ATG7
ATN1
ATOH8
ATP10B
ATP1A1
ATP1A3
ATP4A
ATP5S
ATP6V0D1
ATP6V0E1
ATP6V1A
ATP6V1B2
ATP6V1G2
ATP6V1G3
ATP6V1H
ATP8B1
ATP9B
ATPAF1
ATPBD1C
ATXN2L
ATXN7L1
AUH
AVPR2
AXIN2
AXL
AZI1
B3GALT2
B3GNT6
B3GNT7
B3GNT8
B4GALNT3
BAG1
BAT2D1
BAT4
BATF
BBX
BCAP31
BCAR1
BCAR3
BCAT2
BCL2L1
BCL7B
BDH2
BDKRB1
BEST4
BFAR
BHMT2
BLMH
BLNK
BMI1
BMP10
BMP3
BMP5
BMX
BOLA3
BPHL
BPIL1
BPIL3
BPY2C
BRCA1
BRD1
BRS3
BSG
BSPRY
BST2
BTBD11
BTBD2
BTF3
BTG2
BTK
BVES
BYSL
BZRAP1
C10orf112
C10orf116
C10orf25
C10orf33
C10orf35
C10orf46
C10orf49
C10orf54
C10orf58
C10orf62
C10orf63
C10orf71
C10orf79
C10orf80
C10orf97
C11orf10
C11orf30
C11orf31
C11orf42
C11orf53
C11orf65
C11orf68
C11orf79
C12orf10
C12orf43
C12orf52
C12orf55
C12orf63
C13orf15
C13orf16
C13orf30
C14orf109
C14orf121
C14orf138
C14orf148
C14orf149
C14orf151
C14orf24
C14orf54
C14orf80
C15orf24
C15orf41
C16orf14
C16orf33
C16orf53
C16orf59
C16orf61
C16orf63
C16orf65
C16orf70
C16orf80
C17orf58
C17orf68
C17orf75
C17orf79
C17orf80
C17orf84
C18orf30
C18orf34
C18orf51
C19orf51
C19orf54
C19orf57
C1orf101
C1orf108
C1orf112
C1orf113
C1orf123
C1orf136
C1orf141
C1orf142
C1orf160
C1orf165
C1orf170
C1orf172
C1orf176
C1orf177
C1orf179
C1orf210
C1orf32
C1orf66
C1orf75
C1orf83
C1orf87
C1orf88
C1orf89
C1orf92
C1QC
C1QTNF2
C1QTNF3
C1QTNF8
C20orf103
C20orf107
C20orf114
C20orf12
C20orf133
C20orf135
C20orf159
C20orf19
C20orf194
C20orf28
C20orf29
C20orf42
C20orf43
C20orf57
C20orf85
C20orf96
C21orf57
C22orf16
C22orf25
C22orf36
C22orf5
C2orf17
C2orf28
C2orf34
C2orf40
C3orf1
C3orf18
C3orf20
C3orf24
C3orf25
C3orf33
C3orf39
C4orf12
C4orf28
C4orf32
C5orf14
C5orf30
C5orf33
C5orf35
C5orf37
C6orf105
C6orf108
C6orf129
C6orf130
C6orf142
C6orf145
C6orf148
C6orf150
C6orf152
C6orf157
C6orf166
C6orf191
C6orf203
C7orf24
C7orf47
C8orf33
C8orf40
C8orf42
C8orf47
C9orf125
C9orf126
C9orf129
C9orf150
C9orf16
C9orf166
C9orf23
C9orf32
C9orf40
C9orf48
C9orf70
C9orf9
C9orf91
C9orf96
CA1
CA14
CA7
CABC1
CACNA1C
CALR
CAMKV
CAMLG
CAPN10
CAPN8
CAPZA1
CAPZA2
CAPZA3
CAPZB
CARD10
CARD11
CARHSP1
CART1
CARTPT
CASC1
CASKIN2
CASP3
CASP9
CAT
CBARA1
CBLB
CBLC
CBR3
CCAR1
CCBL2
CCDC109A
CCDC11
CCDC114
CCDC122
CCDC123
CCDC126
CCDC28A
CCDC35
CCDC37
CCDC42
CCDC47
CCDC49
CCDC52
CCDC53
CCDC70
CCDC73
CCDC77
CCDC8
CCDC81
CCDC87
CCDC88
CCDC95
CCK
CCKAR
CCL13
CCL19
CCL20
CCL21
CCL27
CCL4
CCL5
CCNB2
CCND3
CCNDBP1
CCNG2
CCNYL1
CCPG1
CCR7
CCR9
CCRL2
CD14
CD151
CD2
CD27
CD2AP
CD34
CD3G
CD53
CD81
CDC25A
CDC27
CDC42EP1
CDC42EP2
CDC7
CDCP2
CDH18
CDH23
CDK2AP1
CDK5
CDKN1C
CDS2
CDT1
CEACAM4
CEBPB
CEL
CENPE
CENPQ
CENTA1
CENTD1
CENTG3
CEP164
CEP63
CEP76
CER1
CES1
CFDP1
CFH
CFHR1
CG38
CGREF1
CHAC2
CHAF1B
CHCHD4
CHCHD5
CHCHD8
CHD1L
CHD8
CHEK1
CHI3L1
CHIC2
CHKB
CHMP6
CHODL
CHORDC1
CHPT1
CHRDL2
CHRNA1
CHRNB2
CHRND
CHSS2
CHST7
CHST8
CIDEB
CIITA
CILP2
CJ057
CLCA3
CLCN2
CLCNKA
CLCNKB
CLDN12
CLDN14
CLDN20
CLDN4
CLDN6
CLEC3A
CLEC4A
CLEC4E
CLEC4F
CLIC1
CLIC3
CLK2
CLPS
CLPTM1
CLSPN
CLSTN2
CLTCL1
CLU
CLUL1
CMAH
CMTM3
CMTM4
CMTM7
CNGB1
CNKSR1
CNN1
CNN2
CNOT10
CNOT2
CNOT4
CNOT8
CNTFR
COL10A1
COL15A1
COL1A2
COL3A1
COL4A6
COL5A3
COL6A3
COL9A1
COMMD2
COMMD6
COMMD7
COMP
COPB2
COPS8
COQ3
COQ4
CORO1A
CORO6
COX4I1
CPB1
CPE
CPLX4
CPN2
CPNE6
CPNE7
CPOX
CPT1A
CPT1C
CPXM1
CPZ
CRADD
CREB3
CRELD2
CRHR1
CRISP2
CRKL
CRNKL1
CROCC
CRSP7
CRSP9
CRTAC1
CRY1
CRYAA
CRYGA
CRYGB
CRYM
CSDA
CSDC2
CSF1R
CSK
CSMD1
CSNK2A1P
CSTA
CSTF2
CSTF3
CTLA4
CTNND1
CTPS2
CTR9
CTSL1
CTSZ
CTTN
CUL2
CUL4B
CUTA
CXorf22
CXXC5
CYB561
CYBASC3
CYFIP1
CYLC2
CYP26B1
CYP27B1
CYP7B1
DAG1
DAGLB
DAND5
DARC
DAXX
DBX2
DCAKD
DCHS1
DCHS2
DCI
DCLRE1A
DCPS
DCXR
DDC
DDX1
DDX10
DDX20
DDX23
DDX31
DEFB126
DENND1A
DEPDC1
DEPDC6
DEPDC7
DERL2
DGCR14
DGKK
DHH
DHRS7B
DHX32
DHX37
DIAPH3
DIO3
DIRC2
DJBP
DKK3
DLD
DLG5
DLGAP1
DLST
DLX1
DMC1
DMRTA1
DMRTC2
DMTF1
DNA2L
DNAH1
DNAH11
DNAH8
DNAJA1
DNAJB11
DNAJB5
DNAL4
DNASE2
DND1
DNM2
DNMT3A
DOCK3
DOK3
DOK7
DOLK
DPF1
DPH1
DPP7
DPY19L1
DPY19L4
DRD5
DTD1
DTNBP1
DTWD1
DTX3
DULLARD
DUS4L
DUSP13
DUSP16
DUSP5
DVL1
DYNC2H1
DYRK3
DZIP3
E2F1
EBNA1BP2
EBPL
ECE2
ECHDC2
EDA
EDIL3
EDNRA
EEA1
EEF1E1
EEF2
EEFSEC
EFCAB4B
EFCBP2
EFNA1
EFNA4
EGLN2
EGR1
EHMT1
EHMT2
EIF1AP1
EIF1AY
ELAC1
ELAVL1
ELF2
ELK3
ELL3
ELMO2
ELOF1
ELP4
EME2
EMX1
EMX2
EN2
ENAH
ENDOG
ENO1
ENY2
EOMES
EPHA1
EPHA7
EPHB6
EPM2A
EPS8
EPS8L2
EPYC
ERBB2
ERCC2
ERCC3
ERF
ERN1
ESD
ETV4
EVPL
EVX2
EXOC3L2
EXOC7
EXOSC10
EXOSC6
EXT2
EYA2
F12
FABP7
FADS1
FAM100A
FAM100B
FAM101A
FAM101B
FAM107B
FAM108A1
FAM108A2
FAM109B
FAM110C
FAM112A
FAM114A1
FAM122A
FAM122C
FAM124B
FAM125A
FAM132A
FAM133A
FAM18B
FAM26D
FAM3D
FAM46A
FAM49B
FAM57A
FAM58A
FAM63A
FAM82C
FAM83G
FAM89A
FAM91A1
FAM98A
FAM9A
FAM9B
FANCA
FANCE
FANCM
FAT
FAT3
FBF1
FBP2
FBRS
FBXL22
FBXO15
FBXO24
FBXO30
FBXO36
FBXO38
FBXW9
FCAMR
FCER2
FCHO1
FCHSD1
FDX1
FEM1A
FGF17
FGF7
FGFBP2
FGL1
FGR
FH
FHIT
FHL2
FIBP
FIGLA
FIP1L1
FKBP14
FKBPL
FLCN
FLNC
FLRT1
FLT3
FMO5
FNTA
FOS
FOXD3
FOXJ3
FOXK2
FRAT1
FRRS1
FSCN1
FSHR
FTSJ3
FUNDC1
FUT7
FVT1
FXR2
FXYD7
GAA
GABARAP
GABRA2
GABRD
GABRE
GABRP
GADD45B
GAL
GALM
GALNT12
GALR2
GAS2L3
GAS6
GBA2
GBAP
GBP7
GCC1
GCKR
GDAP1
GDF15
GDF3
GDF5
GDF9
GEMIN7
GFER
GFI1B
GGH
GHRL
GINS2
GIPR
GJA4
GJB4
GJB7
GKN1
GLB1L
GLCCI1
GLIPR1
GLIPR1L2
GLIS1
GLIS2
GLT25D1
GLT8D4
GLULD1
GNA14
GNG11
GNG12
GNG13
GNGT2
GNL1
GNMT
GNPAT
GOLGA4
GOLPH4
GON4L
GP9
GPATCH1
GPR103
GPR116
GPR124
GPR135
GPR139
GPR146
GPR15
GPR157
GPR172A
GPR172B
GPR175
GPR31
GPR35
GPR37
GPR4
GPR64
GPR77
GPR88
GPRASP1
GPRIN2
GPS1
GPSM2
GRAMD1B
GRAMD3
GRASP
GRB10
GRB7
GRIN2D
GRIN3B
GRK4
GRK5
GRLF1
GRRP1
GSPT2
GSTA4
GTF2B
GTPBP10
GTPBP4
GUCA1A
GUCA1B
GUCY1B2
GUCY2D
GZMK
H2AFB2
H2AFB3
H2AFX
H2AFY2
HADHB
HAGH
HAL
HAND1
HAO1
HAVCR2
HCFC1R1
hCG_2003956
hCG_2015269
hCG_2026038
HCK
HDAC11
HDAC2
HDHD3
HECTD3
HERC1
HERC3
HES6
HEXDC
HEY1
HFM1
HGSNAT
HIPK2
HIST1H4C
HIST2H2AA3
HLA-DOA
HLA-DOB
HM13
HMBOX1
HMBS
HMCN1
HMCN2
HMGCR
HMGN3
HMHA1
HNMT
HNRPD
HNRPDL
HNRPR
HNRPUL2
HOXA1
HOXA7
HOXB8
HOXC11
HOXC8
HOXD10
HOXD12
HOXD13
HOXD3
HOXD8
HOXD9
HPCA
HPRT1
HPS1
HPS5
HPSE2
HRH3
HS6ST1
HSD17B10
HSD17B11
HSD17B4
HSF5
HSPA14
HSPA4
HSPB2
HSPB8
HSPG2
HSPH1
HTF9C
HTR1B
HTR3B
HTR3C
HTR4
HTR6
HTRA2
HTRA3
HTRA4
HYOU1
ICA1
ICAM5
ICOS
IDH1
IER2
IFI44L
IFNA1
IFNA21
IFNG
IFNWP18
IFT140
IFT57
IFT74
IGF1R
IGHE
IHH
IHPK2
IKBKB
IKZF1
IKZF2
IL11RA
IL18RAP
IL1B
IL1R1
IL1R2
IL1RAPL1
IL20
IL20RB
IL22RA1
IL24
IL27RA
IL2RA
IL2RG
IL4R
IL5RA
ILF3
ILVBL
INDO
INHBA
INPP4B
INSIG2
INSRR
INTS12
INTU
IPO7
IQUB
IRAK2
IREB2
IRF1
IRGQ
ISL2
ISOC1
ITFG2
ITGA10
ITGAL
ITGAM
ITGB1BP1
ITGB3
ITGB4BP
ITIH1
ITM2B
IVD
IVNS1ABP
IXL
JAK3
JAKMIP2
JARID2
JPH3
K0401
KARS
KATNB1
KBTBD5
KCNA2
KCNA7
KCND2
KCNE1L
KCNE2
KCNE4
KCNF1
KCNIP4
KCNJ6
KCNJ8
KCNK1
KCNK13
KCNK16
KCNK3
KCNN4
KCNQ1
KCNV2
KCTD15
KCTD16
KCTD8
KIAA0146
KIAA0372
KIAA0556
KIAA0649
KIAA0664
KIAA1109
KIAA1274
KIAA1815
KIAA1826
KIAA2018
KIAA2026
KIF12
KIF15
KIF18A
KIF27
KIF6
KIF7
KISS1R
KLC4
KLF2
KLF7
KLHDC8B
KLHL25
KLHL30
KLHL34
KLRC2
KMO
KNG1
KPNA6
KREMEN2
KRT19
KRT2
KRT20
KRT24
KRT25
KRT27
KRT4
KRTCAP3
KSR1
L3MBTL4
LACTB2
LAD1
LAMA1
LAMA2
LAMB4
LAP3
LATS1
LBH
LBX1
LCN6
LCN9
LDB3
LECT2
LEMD3
LETM2
LGALS4
LGMN
LGP2
LGTN
LILRB2
LILRB3
LILRB5
LIPC
LMAN1L
LMBRD1
LMO2
LMOD3
LOC121006
LOC145814
LOC390616
LOC390937
LOC440338
LOC644949
LOC728350
LOC730803
LONRF1
LONRF2
LONRF3
LOR
LOXL2
LOXL4
LPA
LPHN3
LPL
LRFN4
LRG1
LRMP
LRP1
LRP2BP
LRP6
LRRC10
LRRC23
LRRC3
LRRC30
LRRC38
LRRC41
LRRC47
LRRC56
LRRC58
LRRC8A
LRRCC1
LRRN3
LSM11
LSM2
LSM3
LSM4
LSM6
LSM7
LSR
LTA
LUC7L
LUC7L2
LY6D
LY6G6C
LY86
LYG2
LYPLA3
LYRM5
LYSMD1
M3KL4
MAD2L1BP
MAD2L2
MAEA
MALL
MAN1C1
MANEAL
MAP1A
MAP2
MAP2K1
MAP3K13
MAP3K6
MAP3K7IP1
MAPIP
MAPRE3
MARCKSL1
MARK2
MATN2
MB
MBD3L1
MBIP
MBOAT1
MBOAT5
MBTPS1
MC5R
MCART6
MCCC1
MCM10
MCM3AP
MCOLN1
MCOLN2
MCRS1
MCTS1
MDN1
ME1
ME2
ME3
MED19
MED31
MEF2A
MELK
MEP1A
MEP1B
MERTK
MFAP2
MFN1
MFN2
MFSD11
MGA
MGAT3
MGAT4C
MGAT5
MGLL
MICA3
MIXL1
MLKL
MLL2
MLLT7
MLXIP
MLYCD
MMAB
MMP10
MMP14
MMP21
MMP9
MMS19L
MOBKL2C
MORC1
MPDU1
MPHOSPH1
MPHOSPH10
MPP1
MPV17
MRPL14
MRPL16
MRPL3
MRPL32
MRPL34
MRPL44
MRPL45
MRPL48
MRPL9
MRPS14
MRPS18C
MRPS26
MRPS28
MRPS5
MRPS7
MS4A13
MSGN1
MSLN
MTA2
MTAC2D1
MTG1
MTIF3
MTMR11
MT-ND6
MUC1
MUC17
MUSK
MXD3
MXRA8
MYB
MYBPC1
MYH4
MYL9
MYO16
MYO5A
MYOC
MYOCD
MYOM1
MYOT
MYST1
MYST2
MYST4
NAALADL1
NAGLU
NAPA
NASP
NAT10
NAT8B
NAT9
NAV3
NBL1
NBPF5
NCBP2
NCL
NCOA4
NDN
NDOR1
NDUFA1
NDUFAB1
NDUFB10
NDUFS6
NECAP2
NEDD9
NEFH
NEIL3
NEK4
NEK8
NELL2
NEUROD2
NEXN
NF2
NFATC2
NFATC2IP
NFE2L3
NFIX
NFKBIE
NFKBIL1
NFXL1
NGFRAP1L1
NGLY1
NIM1
NIN
NIPA2
NISCH
NKD2
NKRF
NKX6-2
NLGN1
NM_001002000.1
NM_014187.2
NM_024687.2
NM_198519
NMB
NME5
NMT2
NOB1
NOC2L
NOL1
NOS1AP
NOTCH1
NOTCH3
NOTCH4
NOX3
NP_001001414.1
NP_001001701.1
NP_001007541.1
NP_001008396.1
NP_001008398.1
NP_001008404.1
NP_001010861.1
NP_001010866.1
NP_001013005.1
NP_001013009.2
NP_001020361.1
NP_001025035.1
NP_001026904.1
NP_001030017.1
NP_001034782.1
NP_001034881.1
NP_001035830.1
NP_001072995.1
NP_001073871.1
NP_001073891.1
NP_001073909.1
NP_001073929.1
NP_001073935.1
NP_001073943.1
NP_001073961.1
NP_001073969.1
NP_001073974.1
NP_001073976.1
NP_001073979.2
NP_001074006.1
NP_001075144.1
NP_001077082.1
NP_055096.2
NP_055304.1
NP_055654.2
NP_055803.1
NP_056087.2
NP_056263.1
NP_056350.1
NP_056409.1
NP_056410.2
NP_056993.2
NP_056994.3
NP_060197.4
NP_060229.2
NP_060481.3
NP_060761.2
NP_061160.2
NP_065805.1
NP_065930.2
NP_066013.1
NP_075384.3
NP_076999.1
NP_077001.1
NP_079137.1
NP_079425.2
NP_085126.1
NP_114131.1
NP_115661.1
NP_115958.2
NP_116019.1
NP_116106.2
NP_438169.2
NP_542768.1
NP_612147.1
NP_612351.2
NP_612373.2
NP_612395.1
NP_653323.1
NP_653326.3
NP_653337.1
NP_659410.3
NP_659495.1
NP_660305.2
NP_689672.2
NP_689756.2
NP_690878.2
NP_694957.2
NP_694978.2
NP_699190.1
NP_699199.2
NP_775813.1
NP_775830.1
NP_786883.1
NP_787118.2
NP_872368.2
NP_872403.1
NP_872431.2
NP_982276.1
NP_991111.1
NP_995324.1
NP_997288.1
NP_997291.1
NP_997329.1
NP_997374.1
NP_997381.1
NP_998891.1
NPBWR1
NPBWR2
NPC2
NPM3
NPPA
NPR2
NPR3
NPTN
NPTX2
NPY
NR0B1
NR1H3
NR1H4
NR2F1
NRIP3
NSD1
NSDHL
NSMCE2
NT5C
NT5C1B
NT5M
NTHL1
NTN2L
NTRK3
NUBP2
NUCB1
NUDT15
NUDT22
NUMA1
NUP160
NUP210L
NUP85
NUPR1
NXPH2
NXT1
O00509
O75864
OBFC2B
OBP2A
OBSCN
ODC1
ODF3
OLFM2
OLIG2
OPA3
OPRD1
OPRL1
OR10G6
OR2T27
OR4D6
OR4X2
OR52M1
OR52W1
OR5AR1
OR5BF1
OR5I1
OR5P2
OR5R1
OR6N1
OR6X1
OR7E24
OR9Q2
ORC2L
ORMDL3
OS9
OSBPL10
OSBPL7
OSGIN1
OTOA
OTOP3
OTOS
OTUB1
OTUD7A
OVOL1
OXA1L
OXNAD1
P2RXL1
P2RY14
P2RY2
P2RY4
P4HA2
PA2G4
PAEP
PAFAH1B2
PAK4
PAM
PANK1
PAPD1
PAPD5
PAPOLG
PARP10
PARP2
PBXIP1
PC
PCBD1
PCBD2
PCDH15
PCDH21
PCDHB14
PCDHB5
PCDLK
PCF11
PCID1
PCK2
PCNXL3
PCOLCE2
PCSK1N
PCSK7
PCTK1
PDCL
PDE4B
PDE6G
PDE8B
PDGFC
PDHB
PDHX
PDIA4
PDIA6
PDIK1L
PDLIM2
PDZD3
PECI
PELI3
PEX13
PEX16
PEX5L
PEX6
PFKFB4
PFTK1
PGAM1
PGAM4
PGLS
PGM2L1
PHC2
PHC3
PHF12
PHF17
PHF20L1
PHF21A
PHF7
PHKB
PHLDA2
PHLDA3
PHLDB3
PHPT1
PHTF2
PHYH
PHYHIP
PIGF
PIGL
PIGQ
PIGV
PIGZ
PIK3IP1
PIM3
PITPNC1
PITPNM1
PKD1
PKD1L2
PKD2L1
PKP3
PKP4
PLA2G12A
PLA2G12B
PLA2G4A
PLA2G4B
PLAGL1
PLCB2
PLCD1
PLCE1
PLCG2
PLEK2
PLEKHA4
PLEKHA5
PLEKHC1
PLEKHH2
PLEKHH3
PLK4
PLS1
PLTP
PLUNC
PM14
PMM1
PMVK
PNCK
PNOC
PNPLA7
PNPO
POFUT1
POLE2
POLR1D
POLR3F
POLR3K
POM121L3
POMC
POMGNT1
PON1
POR
PORCN
POU2AF1
POU3F4
PPAP2A
PPCS
PPIC
PPIH
PPM1D
PPM1G
PPM1H
PPP1R13B
PPP1R14B
PPP1R3D
PPP1R9A
PPP2R2A
PPP2R2D
PPP2R3C
PPP2R5D
PPP4R1
PPRC1
PPY2
PRDX3
PRF1
PRKCB1
PRKCQ
PRKCSH
PRKD2
PRKD3
PRKRIP1
PRM3
PRMT8
PROCR
PRPF40B
PRPF8
PRPSAP2
PRR10
PRR11
PRR12
PRR15
PRR6
PRSS27
PRSS7
PRSS8
PSCA
PSCDBP
PSD2
PSD3
PSL2
PSMA5
PSMB1
PSMC4
PSMD1
PSMD10
PSMD14
PSMD2
PSME4
PSPN
PTCD2
PTCD3
PTCH2
PTER
PTGIR
PTHR2
PTK2B
PTK7
PTPN12
PTPN22
PTPN6
PTPRD
PTPRN
PTRF
PTX3
PURG
PVALB
PWP1
PXMP4
PYCR1
PYGB
PYGO2
Q2MV58-6
Q3C1V1
Q4G0G9
Q4G129
Q58FF5
Q5H8V2
Q5JQE8
Q5SZB1
Q5T253
Q5T400
Q5T740
Q5TIE3
Q5W0G4
Q6PDB4
Q6ZNB4
Q6ZNS3
Q6ZRN0
Q6ZSQ7
Q6ZT14
Q6ZV65
Q6ZVL8
Q6ZVR2
Q7Z5D8
Q86U10
Q8IVR1
Q8N1G8
Q8N1S2
Q8N8K0
Q8NA31
Q8NGY4
Q8TBR4
Q92815
Q96AM0
Q96CK5
Q96HG1
Q96HZ0
Q96S00
Q9BVW6
Q9H994
Q9HCM3
Q9HCM6
Q9NQ15
Q9NSI0
Q9P136
QPCTL
R3HDML
RAB17
RAB22A
RAB23
RAB28
RAB3A
RAB41
RAB6IP1
RAB9A
RABEP1
RABEPK
RAC2
RAD1
RAD51
RAD51L1
RAD52
RAGE
RANBP3
RANBP3L
RAPGEF2
RAPH1
RARA
RARRES1
RASA1
RASA3
RASAL2
RASGEF1B
RASGRP4
RASIP1
RASSF3
RASSF5
RASSF6
RBM10
RBM12
RBM19
RBM25
RBM35A
RBM39
RBMS2
RBP3
RBPMS2
RCE1
RCN2
RCVRN
RDH5
RDH8
RECQL
RECQL4
RECQL5
RERG
RETN
RFC3
RFC5
RFWD2
RFX1
RFXAP
RGL1
RGPD6
RGPD7
RGR
RGS11
RGS20
RHOBTB2
RHOJ
RHOV
RIC8A
RIC8B
RIMS2
RIOK3
RIPK4
RLN1
RMND5B
RNASE9
RNASEH2B
RNASEL
RND3
RNF10
RNF125
RNF168
RNF180
RNF183
RNF26
RNF32
RNF34
RNF39
RNMT
ROM1
ROR1
RORC
RP1
RPL14
RPL22L1
RPL24
RPL27A
RPL34
RPL36
RPL38
RPL3L
RPL4
RPN1
RPN2
RPS6KB2
RPS7
RQCD1
RRM1
RSAD2
RSPO1
RSPO3
RSRC1
RTN1
RUFY2
RUFY3
RUNX3
RUSC1
RWDD3
RXRB
S100A13
S100A3
S100B
SAA1
SAA4
SACM1L
SAFB2
SALL3
SAMD1
SAMD10
SAMD7
SAPS3
SARS2
SBF1
SCARF1
SCD5
SCFD1
SCGB2A1
SCN10A
SCNN1G
SCOC
SCPEP1
SCTR
SCUBE2
SDCCAG10
SEC22A
SEC22C
SEC24B
SECISBP2
SELENBP1
SELP
SEMA3G
SEMA4D
SEMA4G
SEMA7A
SENP3
SEPN1
SEPT1
SEPT6
SERINC2
SERPINB2
SERPINE2
SERPINH1
[truncated: 558 more rows]
