# Supplementary material for: MicroRNAs Associated with Metastatic Prostate Cancer
Source: PLoS One. 2011 Sep 30;6(9):e24950. doi: 10.1371/journal.pone.0024950 (PMC3184096; doi:10.1371/journal.pone.0024950)
Supplement: Table S3 — Enriched KEGG pathways using the DAVID analysis of up-regulated and down-regulated miRNA target genes. (XLS) [file pone.0024950.s003.xls]

## Sheet: KEGG of up-regulated miRNA
Supplementary Table S3a. Enriched KEGG pathways using the DAVID analysis of up-regulated miRNA target genes.
Category	Term	Count	%	PValue	Genes	List Total	Pop Hits	Pop Total	Fold Enrichment	Bonferroni	Benjamini	FDR
KEGG_PATHWAY	hsa05200:Pathways in cancer	56	0.241723	0.0390845	FGF18, E2F3, FGF14, MLH1, FGF10, NFKB1, NFKB2, MMP2, MMP1, CCNE2, WNT1, CDKN2A, CDKN2B, PIK3CA, RARB, CCNA1, FGF4, WNT10A, RET, CTBP2, PIK3CB, RELA, PIK3CD, TP53, LEF1, FGF22, CTNNA1, STK4, CDK2, VEGFC, HIF1A, PIAS4, LAMC3, PDGFRB, WNT9A, ITGA2B, DCC, EGLN3, ITGB1, TCF7L1, TPM3, LAMB2, RAC1, PIK3R5, EGF, PIK3R2, FN1, DVL2, FZD8, COL4A2, MSH3, RAF1, BAD, HDAC1, PLCG1, LAMA5	680	328	5085	1.27672	0.999322	0.406158	38.8866
KEGG_PATHWAY	hsa04510:Focal adhesion	39	0.168343	0.0148473	CAV3, DIAPH1, ITGA11, PIP5K1C, ITGB5, ITGB1, CHAD, LAMB2, TNR, RAC1, PIK3CA, PIK3R5, SHC3, COL11A2, THBS1, EGF, PIK3R2, FN1, ACTB, COL4A2, TNXB, PIK3CB, FLT4, PIK3CD, RAF1, ACTN1, BAD, COL5A1, FLNA, VEGFC, LAMC3, FYN, LAMA5, RASGRF1, ITGA7, PDGFRB, MYLK, PARVA, ITGA2B	680	201	5085	1.45094	0.935263	0.289779	16.8697
KEGG_PATHWAY	hsa00230:Purine metabolism	32	0.138128	0.0101669	ADCY3, POLR2H, POLR2E, POLR2L, POLA2, POLR2D, POLR2C, POLR2B, PRIM1, ATIC, POLE3, PDE4A, ENTPD5, ENTPD3, ENTPD1, IMPDH2, NUDT2, NUDT5, POLE, NPR1, PDE3A, POLR1C, GMPR, GMPS, NME7, NME6, POLD4, NME3, PDE7A, PKLR, GUCY1B3, PDE9A	680	153	5085	1.56401	0.845887	0.267783	11.8579
KEGG_PATHWAY	hsa00240:Pyrimidine metabolism	24	0.103596	0.0027362	POLR2H, NUDT2, POLR2E, POLR2L, POLE, UPP1, DPYS, POLR1C, CAD, POLA2, POLR2D, POLR2C, POLR2B, NME7, NME6, PRIM1, POLD4, NME3, POLE3, DHODH, ENTPD5, CDA, ENTPD3, ENTPD1	680	95	5085	1.88916	0.394325	0.394325	3.32762
KEGG_PATHWAY	hsa05414:Dilated cardiomyopathy	23	0.0992791	0.00394303	ACTB, ADCY3, ACTC1, TNF, MYL3, LMNA, ITGA11, CACNB1, ITGB5, CACNG3, MYH6, CACNG1, ITGB1, CACNA1S, TPM3, PRKACG, ADRB1, SGCG, ATP2A2, PLN, ITGA7, EMD, ITGA2B	680	92	5085	1.86949	0.514706	0.303369	4.76269
KEGG_PATHWAY	hsa05222:Small cell lung cancer	21	0.0906462	0.00615535	E2F3, COL4A2, PIK3CB, RELA, PIK3CD, TP53, NFKB1, ITGB1, CDK2, CCNE2, LAMB2, CDKN2B, PIAS4, LAMC3, LAMA5, PIK3CA, PIK3R5, RARB, FN1, PIK3R2, ITGA2B	680	84	5085	1.86949	0.676938	0.313835	7.34271
KEGG_PATHWAY	hsa05410:Hypertrophic cardiomyopathy (HCM)	21	0.0906462	0.00707238	ACTB, ACTC1, TNF, MYL3, LMNA, ITGA11, CACNB1, ITGB5, CACNG3, MYH6, CACNG1, ITGB1, CACNA1S, TPM3, ACE, SGCG, ATP2A2, ITGA7, PRKAA1, EMD, ITGA2B	680	85	5085	1.84749	0.727153	0.277264	8.3932
KEGG_PATHWAY	hsa04070:Phosphatidylinositol signaling system	18	0.0776967	0.0158082	IMPA2, CDIPT, PIK3CB, PIK3C2A, PIK3CD, PIP5K1B, PIP5K1C, CDS1, PLCB3, PLCG1, PIK3C3, PLCD4, PIK3CA, PIK3R5, INPP4A, INPP5B, CALM1, PIK3R2	680	74	5085	1.81896	0.945851	0.276751	17.8657
KEGG_PATHWAY	hsa05412:Arrhythmogenic right ventricular cardiomyopathy (ARVC)	18	0.0776967	0.0204003	ACTB, LMNA, ITGA11, CACNB1, LEF1, ACTN1, ITGB5, CACNG3, CTNNA1, CACNG1, ITGB1, CACNA1S, TCF7L1, SGCG, ATP2A2, ITGA7, EMD, ITGA2B	680	76	5085	1.77109	0.976991	0.314212	22.4758
KEGG_PATHWAY	hsa05215:Prostate cancer	18	0.0776967	0.078001	E2F3, PIK3CB, RELA, PIK3CD, TP53, LEF1, RAF1, NFKB1, BAD, TCF7L1, CDK2, CCNE2, PDGFRB, PIK3CA, PIK3R5, CREB3L4, EGF, PIK3R2	680	89	5085	1.51239	1	0.507222	63.3251
KEGG_PATHWAY	hsa05218:Melanoma	17	0.0733802	0.0224946	FGF18, E2F3, PIK3CB, FGF14, PIK3CD, TP53, RAF1, FGF10, FGF22, BAD, CDKN2A, PDGFRB, PIK3CA, PIK3R5, EGF, PIK3R2, FGF4	680	71	5085	1.79049	0.984447	0.315114	24.4983
KEGG_PATHWAY	hsa05210:Colorectal cancer	17	0.0733802	0.0872353	DVL2, DCC, FZD8, MSH3, PIK3CB, PIK3CD, TP53, MLH1, RAF1, LEF1, BAD, TCF7L1, RAC1, PDGFRB, PIK3CA, PIK3R5, PIK3R2	680	84	5085	1.51339	1	0.51628	67.6128
KEGG_PATHWAY	hsa04512:ECM-receptor interaction	17	0.0733802	0.0872353	COL4A2, TNXB, ITGA11, ITGB5, ITGB1, COL5A1, CHAD, LAMB2, LAMC3, LAMA5, TNR, ITGA7, THBS1, COL11A2, SV2C, FN1, ITGA2B	680	84	5085	1.51339	1	0.51628	67.6128
KEGG_PATHWAY	hsa00562:Inositol phosphate metabolism	15	0.0647473	0.0095177	CDIPT, IMPA2, PIK3CB, PIK3C2A, PIK3CD, PIP5K1B, PIP5K1C, PLCB3, TPI1, PLCG1, PIK3C3, PLCD4, PIK3CA, INPP4A, INPP5B	680	54	5085	2.07721	0.82624	0.295323	11.1411
KEGG_PATHWAY	hsa05212:Pancreatic cancer	15	0.0647473	0.0918573	E2F3, PIK3CB, RELA, PIK3CD, TP53, RAF1, NFKB1, BAD, VEGFC, CDKN2A, RAC1, PIK3CA, PIK3R5, EGF, PIK3R2	680	72	5085	1.5579	1	0.520349	69.5813
KEGG_PATHWAY	hsa05223:Non-small cell lung cancer	14	0.0604308	0.0225915	E2F3, PIK3CB, PIK3CD, TP53, RAF1, BAD, STK4, CDKN2A, PLCG1, PIK3CA, PIK3R5, RARB, EGF, PIK3R2	680	54	5085	1.93873	0.984727	0.294234	24.5907
KEGG_PATHWAY	hsa05214:Glioma	14	0.0604308	0.0696221	E2F3, PIK3CB, PIK3CD, TP53, RAF1, CDKN2A, PLCG1, PDGFRB, PIK3CA, PIK3R5, EGF, SHC3, CALM1, PIK3R2	680	63	5085	1.66176	0.999998	0.519857	58.9893
KEGG_PATHWAY	hsa05213:Endometrial cancer	13	0.0561143	0.0378127	PIK3CB, PIK3CD, TP53, RAF1, LEF1, MLH1, BAD, CTNNA1, TCF7L1, PIK3CA, PIK3R5, EGF, PIK3R2	680	52	5085	1.86949	0.999136	0.418771	37.88
KEGG_PATHWAY	hsa04150:mTOR signaling pathway	13	0.0561143	0.0378127	PIK3CB, PIK3CD, DDIT4, VEGFC, EIF4EBP1, HIF1A, ULK1, TSC2, PIK3CA, PRKAA1, PIK3R5, CAB39, PIK3R2	680	52	5085	1.86949	0.999136	0.418771	37.88
KEGG_PATHWAY	hsa05221:Acute myeloid leukemia	13	0.0561143	0.0780009	PIK3CB, RELA, PIK3CD, RAF1, LEF1, NFKB1, BAD, TCF7L1, EIF4EBP1, PIK3CA, PIK3R5, CCNA1, PIK3R2	680	58	5085	1.67609	1	0.524354	63.325
KEGG_PATHWAY	hsa00970:Aminoacyl-tRNA biosynthesis	11	0.0474813	0.0393513	YARS, CARS, RARS2, DARS, PSTK, RARS, LARS, MARS2, QARS, WARS2, AARS2	680	41	5085	2.00628	0.999355	0.387243	39.0958
KEGG_PATHWAY	hsa00512:O-Glycan biosynthesis	10	0.0431648	0.0134684	GCNT4, GCNT3, GALNT10, GALNT6, GALNT5, GALNTL1, GALNT11, C1GALT1, GALNT13, GALNT14	680	30	5085	2.49265	0.916379	0.298472	15.4211
KEGG_PATHWAY	hsa03030:DNA replication	10	0.0431648	0.042743	PRIM1, POLD4, RFC4, SSBP1, POLE3, POLE, POLA2, MCM2, MCM3, MCM5	680	36	5085	2.07721	0.999663	0.393244	41.6992
KEGG_PATHWAY	hsa05219:Bladder cancer	10	0.0431648	0.0986577	RPS6KA5, VEGFC, E2F3, CDKN2A, TP53, RAF1, EGF, THBS1, MMP2, MMP1	680	42	5085	1.78046	1	0.532488	72.2782
KEGG_PATHWAY	hsa00051:Fructose and mannose metabolism	9	0.0388484	0.0743072	KHK, TPI1, MTMR1, SORD, PFKL, ALDOB, AKR1B1, PMM2, FPGT	680	34	5085	1.97946	0.999999	0.524639	61.4685
KEGG_PATHWAY	hsa04614:Renin-angiotensin system	6	0.0258989	0.0655241	ACE, AGT, ACE2, CPA3, ANPEP, ENPEP	680	17	5085	2.63927	0.999996	0.517859	56.7015
KEGG_PATHWAY	hsa00730:Thiamine metabolism	4	0.0172659	0.079178	TPK1, THTPA, MTMR1, NFS1	680	8	5085	3.73897	1	0.496491	63.8992

## Sheet: KEGG of down-regulated miRNA
Supplementary Table S3b. Enriched KEGG pathways using the DAVID analysis of down-regulated miRNA target genes.
Category	Term	Count	%	PValue	Genes	List Total	Pop Hits	Pop Total	Fold Enrichment	Bonferroni	Benjamini	FDR
KEGG_PATHWAY	hsa04666:Fc gamma R-mediated phagocytosis	18	0.0795123	0.0973502	MAP2K1, MARCKSL1, HCK, SPHK1, RPS6KB2, VAV2, VAV1, VASP, AMPH, ARPC1B, PLA2G4A, CRKL, RAC2, ARPC2, PLCG2, PPAP2A, PLA2G4B, DNM2	656	95	5085	1.46871	1	0.90517	71.8097
KEGG_PATHWAY	hsa04512:ECM-receptor interaction	17	0.075095	0.0674792	TNC, COL3A1, HSPG2, DAG1, ITGA10, ITGB3, COL5A3, COL4A6, GP9, LAMA2, LAMA1, VWF, LAMB4, COMP, COL6A3, COL1A2, THBS4	656	84	5085	1.56876	0.999997	0.882638	57.8403
KEGG_PATHWAY	hsa04640:Hematopoietic cell lineage	17	0.075095	0.0802572	IL1R2, IL1R1, CD3G, IL2RA, FLT3, FCER2, ITGB3, IL11RA, ITGAM, GP9, CD34, IL4R, CD2, IL1B, IL5RA, CD14, CSF1R	656	86	5085	1.53228	1	0.889097	64.4517
KEGG_PATHWAY	hsa04662:B cell receptor signaling pathway	16	0.0706776	0.0524775	PTPN6, MAP2K1, NFKBIE, VAV2, VAV1, BTK, CARD11, FOS, RAC2, SOS1, LILRB3, CD81, PLCG2, NFATC2, IKBKB, BLNK	656	75	5085	1.65366	0.999951	0.963343	48.6449
KEGG_PATHWAY	hsa03018:RNA degradation	15	0.0662603	0.011427	CNOT8, EXOSC6, LSM6, LSM7, CNOT10, CNOT2, CNOT4, EXOSC10, DCPS, RQCD1, LSM4, LSM3, LSM2, PAPOLG, ENO1	656	57	5085	2.03987	0.879328	0.879328	13.245
KEGG_PATHWAY	hsa03320:PPAR signaling pathway	15	0.0662603	0.0538225	ME1, CPT1C, LPL, RXRB, CHKB, AQP7, PCK2, CPT1A, ACOX3, SCD5, FABP7, SLC27A2, PLTP, NR1H3, ACSL5	656	69	5085	1.68511	0.999962	0.921523	49.5388
KEGG_PATHWAY	hsa05340:Primary immunodeficiency	10	0.0441735	0.0294312	CIITA, ICOS, TNFRSF13B, IL2RG, AICDA, JAK3, RFXAP, ADA, BLNK, BTK	656	35	5085	2.21472	0.995899	0.935964	30.8789
KEGG_PATHWAY	hsa00620:Pyruvate metabolism	10	0.0441735	0.0638063	HAGH, ME1, ME3, ME2, DLD, ACOT12, PCK2, ACAT1, PDHB, PC	656	40	5085	1.93788	0.999995	0.911639	55.7408
