# Supplementary material for: MicroRNAs Associated with Metastatic Prostate Cancer
Source: PLoS One. 2011 Sep 30;6(9):e24950. doi: 10.1371/journal.pone.0024950 (PMC3184096; doi:10.1371/journal.pone.0024950)
Supplement: Table S4 — List of up/down-regulated mRNAs identified via microarray analysis. (XLS) [file pone.0024950.s004.xls]

## Sheet: up-regulated genes
Supplementary Table S4a. List of up-regulated mRNAs identified via microarray analysis.
GeneSymbol	Z ratio	fold change
ABCA13	2.02494	3.09405
ABO	1.97903	3.01944
ACADL	2.95206	4.79871
ACCN1	2.29768	3.39077
ADAMTS1	2.45912	3.65677
ADRA1A	2.19486	3.37934
AGXT2	2.43127	3.82966
AK3L2	2.60771	3.99563
AKAP12	3.51846	6.40774
ALDH1A1	4.58028	11.292
ALDOC	2.13978	3.11446
ANGPTL4	3.63387	6.75842
APLN	2.0677	2.98601
AQP11	2.02702	2.98047
AQP4	3.00041	5.15227
ASB2	2.19197	3.31124
AVPR1A	4.9138	13.5506
B3GNT4	2.77985	4.51564
BAMBI	2.21803	3.215
BASP1	2.06234	2.93331
BDH2	1.97005	2.82879
C10orf63	2.39474	3.74809
C10orf64	2.2337	3.43605
C11orf41	2.50857	3.98528
C13orf28	2.11038	3.23501
C14orf50	2.42762	3.79991
C17orf47	2.29782	3.55858
C19orf57	2.28902	3.39183
C1orf51	2.68588	4.23777
C20orf86	2.19034	3.34972
C21orf105	2.23048	3.33999
C21orf34	2.04077	2.97231
C21orf82	2.14288	3.27203
C4orf31	2.43513	3.75256
C6orf105	3.93357	7.96874
C6orf141	2.10627	3.07563
C9orf66	2.20759	3.28683
CA13	3.25357	5.56789
CA3	3.3353	6.03346
CACNG4	2.18172	3.23619
CASP1	1.9661	2.94796
CBS	2.75801	4.16745
CCL2	2.64667	4.09411
CCR4	2.29787	3.56335
CD1E	2.25855	3.49577
CD36	3.04393	5.15074
CD68	1.97101	2.96058
CEACAM21	3.37871	6.27163
CHST2	2.75971	4.37592
CHSY-2	2.17059	3.31813
CLEC1B	2.2352	3.38495
CLIC3	2.1178	3.15709
CLIC6	3.2599	5.90171
CNGB3	2.19052	3.36454
CNIH3	2.25665	3.48799
CNTFR	3.42335	6.2887
COL5A2	2.07811	3.00956
COL8A1	2.27272	3.31508
CSN2	2.93076	4.96425
CST11	2.51391	3.99094
CSTA	5.18504	15.7053
CXCL13	2.37548	3.68959
CXCR4	2.42837	3.60991
CYP1B1	2.1387	3.04408
CYP26A1	3.03371	5.13658
DGKG	2.04011	3.11461
DIO2	2.19459	3.19966
DKFZP586H2123	2.36983	3.6858
DKFZP586K1520	2.04283	3.12341
DKFZp667F0711	2.14867	3.19741
DKKL1	2.82626	4.66206
DLX2	2.01443	2.96124
DLX5	3.35227	6.09249
DNAH5	2.01558	2.87567
DNAJB7	2.71754	4.43957
DNER	3.78987	7.33451
DOCK8	3.4995	6.37427
DPYSL3	1.97645	2.8162
EDG1	3.10327	5.29253
EDN1	3.13623	5.26853
EDN2	2.65519	4.09651
EGLN3	4.74753	12.5317
ELMOD1	2.77468	4.56735
ELTD1	2.10413	3.14508
ENO1B	2.53548	3.83812
EPHA3	7.23276	45.4144
EPR1	2.42267	3.78887
ERO1L	2.02209	2.94848
FABP2	2.0647	3.15958
FAM105A	3.29152	5.69458
FAM110B	2.27467	3.26855
FAM130A2	1.96085	2.99339
FAM47B	2.82498	4.70366
FAT2	5.12348	15.3955
FCRL3	1.96655	2.97892
FER1L4	2.24597	3.2449
FGF20	2.41055	3.78364
FGFR1	2.40257	3.52476
FLJ30428	2.50496	3.77046
FLJ30934	2.35128	3.65498
FLJ35409	3.05969	5.09989
FLJ35848	2.00041	3.0549
FLJ37644	2.24007	3.38866
FMN2	2.13482	3.15336
FOS	3.38261	6.01639
FSIP1	2.50556	3.86531
FST	1.99688	3.01645
GABRA2	5.67149	20.482
GABRA6	2.19548	3.37994
GC	2.03439	3.10444
GDA	2.49527	3.88407
GDF3	2.42791	3.81073
GIMAP1	2.14648	3.26907
GJA1	3.20172	5.48953
GLDC	2.10171	3.07724
gm127	2.54234	4.05047
GPR30	2.8817	4.44502
GPR82	1.96112	2.96847
GPR88	1.97337	2.91785
GPX6	2.41989	3.80223
GSTA1	2.31974	3.60191
GSTA5	2.39867	3.7619
GSTM3	2.17536	3.12388
GUCY1A2	3.85602	7.82361
GYPB	2.00613	3.04091
H19	7.29456	48.009
HAND2	2.11794	3.24865
HAS1	2.05473	3.13856
HAVCR2	2.18882	3.31617
HBA1	2.85907	4.32025
HBA2	2.97964	4.60578
HBD	2.59275	3.88964
HBQ1	2.96757	4.7533
HFE2	2.05208	3.12752
HIC1	2.44318	3.71949
HK2	2.3823	3.5038
HMOX1	3.68558	7.00919
HOXD10	2.02444	3.0692
HRASLS3	2.30578	3.36608
HSPA6	2.04103	3.02168
HSPH1	2.82398	4.39691
HTR1A	3.69414	7.39725
HTR3B	2.36543	3.69678
HTR3C	3.02501	5.21031
ICEBERG	5.93257	23.3144
ID1	1.98271	2.8092
IGF1	2.67775	4.15883
IGFBP5	2.57507	3.93576
IL3	2.189	3.36104
IL8	2.51889	3.99194
INSRR	2.18384	3.35803
ISL1	2.62151	4.05983
ITGB1BP3	2.47442	3.8994
KBTBD8	2.34018	3.65282
KCND1	2.30051	3.56868
KCNJ2	2.19305	3.20544
KCNJ8	2.12322	3.16657
KCNK10	2.0361	3.04201
KCNK17	2.60342	4.05831
KIAA1409	2.45036	3.86054
KIAA1920	2.60262	4.12823
KIAA1949	2.56611	3.93365
KIAA1984	2.2941	3.34383
KIT	4.98425	14.1508
KLF7	2.04914	3.01778
KLHDC6	3.13674	5.53703
KLK8	2.71969	4.35026
KRT1	3.22865	5.8037
KRT19	2.01974	2.7855
KRT19P3	1.99216	2.90163
KRT27	3.0052	5.1698
KRT33A	2.08767	3.04931
KRT73	2.52612	4.02081
KRT83	2.86917	4.80541
KRTAP12-2	2.54411	4.04085
KRTAP3-3	2.07578	3.11219
L3MBTL4	3.12961	5.51123
LAMB4	3.15415	5.58236
LDHAL6A	2.4422	3.84307
LGALS14	2.45534	3.83879
LGI1	7.96037	68.9582
LIN7A	4.44934	10.6013
LOC120376	2.13093	3.15445
LOC222967	2.28025	3.458
LOC284260	3.02557	5.20347
LOC347097	2.1968	3.34064
LOC389970	2.65872	3.99784
LOC390643	2.22985	3.35018
LOC401602	2.25771	3.40002
LOC440863	2.10884	3.22277
LOC441768	2.09907	3.09694
LOC442013	2.7829	4.30619
LOC474358	2.25825	3.49111
LOC56251	2.57471	4.11897
LOC645323	3.6077	7.07498
LOC650024	2.04993	3.13331
LOC727941	2.37732	3.71652
LOC728516	3.722	7.45069
LOC731312	2.36651	3.67975
LOC780529	2.21709	3.42416
LOC93349	2.963	5.0469
LOH11CR2A	2.07991	3.15615
LPL	3.59545	6.83471
LRRC19	2.01942	3.0475
LRRTM4	4.43393	10.6505
LTB	2.35593	3.48946
LYPD6	2.2387	3.36065
MAGEA11	2.87441	4.82238
MAGEB6	2.06534	3.16209
MAN1A1	1.98299	2.91335
MAP1B	2.50881	3.79457
MAP2	3.27203	5.74779
MCCC2	3.23338	5.41789
MEX3A	2.43819	3.59591
MGC10981	2.06107	3.14892
MGC12935	3.05898	5.2768
MGC14425	2.36228	3.50916
MLSTD1	2.55554	4.07202
MMP2	2.10086	3.11964
MMP27	2.85419	4.76815
MMP8	2.46692	3.90147
MS4A2	2.63328	4.22765
MSN	2.43482	3.77168
MT1G	2.07001	2.92842
MT1L	2.07603	2.93398
MYBPC1	2.85763	4.50898
MYF6	2.45898	3.86292
MYH7B	2.46198	3.87863
MYT1L	2.03615	3.10233
NALCN	2.13361	3.23275
NBL1	1.98044	2.86813
NCAM2	2.77475	4.43945
NDUFA4L2	5.87971	22.4223
NGFRAP1L1	2.68195	4.35553
NHLH1	3.25208	5.86442
NKX6-1	2.2789	3.44889
NLGN4Y	2.96674	5.00288
NLRC4	2.04939	3.10002
NMNAT2	2.08501	3.18954
NOL4	2.98499	4.93791
NPY1R	2.13254	3.2685
OFCC1	2.31298	3.59271
OR1A1	2.49594	3.95623
OR2V2	2.39198	3.72462
OR2W1	2.43041	3.79632
OR3A2	2.14046	3.26558
OR6K2	2.10483	3.1481
OSR1	2.34169	3.59491
OTX2	2.32575	3.60876
P4HA1	2.50611	3.78556
PADI1	2.14972	3.29854
PADI4	2.00202	3.01573
PAQR5	3.43534	6.26703
PDE4B	3.19823	5.42988
PDK1	2.58762	3.90455
PFKFB4	2.34453	3.45446
PGDS	4.06376	8.61469
PI15	4.99983	13.8062
PIK3CG	2.4022	3.76841
PIWIL3	2.09673	3.19357
PLA2G12B	2.74763	4.50167
PLK2	2.2324	3.29678
PLOD2	4.31832	9.68357
PLXNA4A	1.99244	2.95747
PNCK	3.02731	5.10712
PNLDC1	2.28452	3.53673
PODNL1	2.54252	4.05576
PPBP	2.38305	3.72085
PPFIA4	3.87458	7.80414
PROM1	2.03853	3.0134
PRRX1	1.99827	3.04004
PRSS35	2.50768	3.9807
PSCD4	2.76758	4.45744
PTEN	2.07664	3.04798
PTGS1	2.78081	4.59021
PTHR2	2.29006	3.52533
PVRL3	2.10275	3.03852
PYHIN1	2.12043	3.17557
RAB31	2.29451	3.37996
RASAL2	1.96525	2.8452
RBMY2EP	2.23227	3.42346
RBMY2FP	2.69736	4.3285
RELN	3.07172	5.2756
RGS16	3.35299	5.97751
RGS18	3.47976	6.6131
RHAG	2.33462	3.62101
RLN1	3.37035	6.212
RYR2	7.52798	54.7524
S100G	2.49083	3.94333
SAMD3	2.52177	4.01351
SCRG1	3.35761	6.17379
SEMA6A	3.21162	5.53272
SEMA6D	2.00123	2.94455
SEMA7A	2.34278	3.5164
SEPT1	2.75976	4.47293
SERHL2	2.65638	4.01539
SERPINB11	3.29751	6.01497
SERPINF1	2.04545	3.01797
SFXN3	2.25986	3.35952
SGK2	2.7719	4.5737
SH3TC2	2.22242	3.37815
SLC16A10	2.20645	3.40236
SLC16A3	2.11234	2.98992
SLC17A2	2.5831	4.13282
SLC24A3	2.1713	3.20739
SLC2A2	2.58614	4.14347
SLC6A10P	2.03997	2.92513
SLMAP	2.32726	3.41916
SLN	2.40696	3.77742
SMC1B	2.59771	4.09268
SMEK3P	2.12672	3.25808
SNAP25	2.15267	3.29989
SNCA	3.2186	5.56919
SOX9	2.15137	3.19151
SPAG4	3.14088	5.32684
SPINLW1	2.07224	3.17294
SPOCK2	2.07858	3.03849
SPRR4	2.57567	4.12125
SPRY4	2.98105	4.90508
STC2	2.33742	3.48167
SYCP2	2.70805	4.3024
TBX22	2.47118	3.88022
TBX5	2.02617	3.09369
TEAD2	2.62054	4.08935
TEX13A	2.35612	3.66973
THRSP	2.10692	3.12577
TLR2	2.33357	3.61905
TLR7	2.37252	3.7148
TLX1	2.25591	3.47363
TM4SF18	3.91344	8.10695
TM4SF4	3.11667	5.46234
TMEM132B	2.71621	4.41037
TMEM45B	2.40556	3.56295
TMEM47	2.34271	3.47088
TMSB10	2.33552	3.37634
TNF	2.00556	2.96262
TNS1	2.75077	4.38406
TRGV7	2.38687	3.60507
TRIM64	3.03355	5.23754
TSHR	2.56968	4.11213
TUBB1	2.22993	3.44392
ULBP3	1.99931	3.05179
UNQ9433	2.25353	3.48183
VEGFA	3.43329	6.05425
WDR21B	3.02703	5.22577
XG	4.0425	8.8418
XKRY2	2.17789	3.34193
ZNF533	2.68558	4.25462

## Sheet: down-regulated genes
Supplementary Table S4b. List of down-regulated mRNAs identified via microarray analysis.
GeneSymbol	Z ratio	fold change
3.8-1	-2.71306	-3.90482
A2M	-2.32741	-3.2143
ABCA1	-3.67633	-6.69804
ABCC8	-3.25646	-5.52976
ABHD7	-4.38695	-9.66804
ACMSD	-5.71538	-19.0951
ACOXL	-1.97196	-2.70607
ADAMTS20	-5.56011	-17.5715
ADAMTS6	-7.68865	-54.1001
ADAMTSL3	-3.85216	-7.365
ADH7	-4.15768	-8.39317
AGR2	-3.80056	-7.53051
AGR3	-4.41524	-9.96583
AGT	-2.23401	-3.18812
AHR	-3.00485	-4.79085
AIPL1	-6.18359	-24.4201
AMBP	-4.28835	-8.98487
AMMECR1	-2.11962	-2.99361
ANKRD34	-2.49137	-3.55561
ANKRD45	-2.21082	-2.99281
APOBEC3G	-3.37446	-5.53551
ARMC3	-2.9414	-4.55833
ARMCX1	-3.45928	-5.954
ARMCX2	-3.88361	-7.53627
ARMCX3	-2.08793	-2.95302
ARMCX4	-2.89694	-4.3328
ARMCX5	-2.27284	-3.30449
ARRDC4	-2.16101	-3.08834
ASB5	-4.13873	-8.48984
ASGR1	-2.20367	-3.10608
ASPHD2	-3.26693	-5.45966
ASZ1	-4.85825	-12.7192
ATF7IP2	-5.20782	-15.0836
ATP10D	-2.70113	-3.92601
ATP12A	-4.92918	-13.051
ATP2A3	-4.70383	-11.3547
ATP6V1C2	-2.06281	-2.8742
ATP8B4	-2.15499	-3.02211
AYTL1	-2.92744	-4.49618
B3GNT3	-5.12255	-14.4202
B4GALNT2	-6.53457	-29.9158
B4GALT6	-3.00001	-4.60253
BAI3	-3.20423	-5.13263
BDKRB2	-2.30243	-3.22405
BEX1	-5.08079	-13.7017
BEX2	-2.72122	-4.14393
BIRC8	-2.2016	-3.07074
BST2	-8.45465	-84.9582
BTC	-3.00039	-4.64206
BTN3A1	-1.98038	-2.7433
BTN3A2	-2.60614	-3.83815
BTN3A3	-2.09111	-2.92553
C11orf36	-3.27433	-5.35273
C11orf70	-2.39662	-3.39411
C12orf33	-2.09454	-2.89384
C12orf63	-2.04591	-2.83686
C13orf21	-2.20913	-3.20402
C14orf103	-8.36199	-80.7423
C15orf41	-2.10886	-2.89944
C16orf30	-4.1797	-8.94831
C17orf55	-2.63943	-3.96708
C1orf150	-3.39613	-5.71793
C1orf54	-2.0364	-2.83198
C1orf65	-5.20404	-14.5542
C20orf166	-3.84158	-7.10326
C20orf179	-2.10503	-2.87336
C20orf194	-3.81359	-7.09605
C20orf42	-3.33761	-5.66449
C21orf121	-1.98113	-2.70181
C21orf77	-2.71091	-3.95372
C22orf30	-2.0802	-2.79215
C2orf40	-5.2276	-14.8091
C2orf54	-2.59645	-3.72628
C3orf15	-2.19452	-3.09996
C3orf24	-3.9187	-7.51029
C3orf30	-2.68825	-3.89046
C3orf36	-1.99149	-2.66539
C3orf41	-3.11124	-4.9405
C3orf46	-4.2762	-8.93519
C3orf57	-3.25233	-5.38233
C4orf7	-3.4772	-5.96852
C5orf25	-2.14024	-3.01512
C6orf152	-2.52333	-3.5578
C6orf204	-3.49466	-6.00218
C6orf60	-2.33305	-3.2881
C6orf65	-2.03483	-2.75059
C8orf17	-2.43632	-3.4237
C8orf79	-4.2929	-9.11926
C9orf121	-4.19618	-8.58035
C9orf125	-2.45608	-3.52869
C9orf130	-3.92562	-7.65003
C9orf47	-18.7488	-18890
C9orf84	-3.53736	-6.04581
CACNA2D1	-3.49467	-6.17167
CACNG6	-2.72211	-3.99841
CALCA	-7.10485	-41.2717
CASP10	-3.3114	-5.49919
CCDC102B	-9.41382	-136.693
CCDC3	-2.1504	-2.96834
CCL3	-3.24487	-5.3525
CCRL2	-2.59346	-3.6724
CD1A	-5.87049	-21.1747
CD207	-3.12246	-4.93326
CD69	-6.57068	-30.0064
CD79B	-4.48436	-10.0688
CDH10	-3.19897	-5.37287
CDH13	-2.58516	-3.67671
CDK6	-3.8987	-7.7013
CEACAM1	-3.03105	-4.86206
CEACAM5	-3.00704	-4.67163
CECR6	-2.15263	-3.09346
CFTR	-5.57344	-18.4243
CG018	-2.23012	-3.12707
CHD5	-2.23574	-3.03194
CHIC1	-9.13131	-115.982
CHST1	-4.26213	-9.05629
CHST8	-4.34453	-9.72732
CHST9	-2.76796	-4.06011
CIB4	-3.35721	-5.71154
CKMT1B	-3.45785	-6.08138
CLEC4G	-4.49931	-10.2619
CLIP4	-3.18109	-5.26326
CLSTN2	-2.7626	-4.07012
CNGA1	-2.34571	-3.33251
CNN1	-2.55914	-3.67281
CNTN4	-2.74684	-4.08387
CNTNAP3	-2.78753	-4.15377
CNTNAP4	-3.90299	-7.35398
COL1A1	-3.80433	-7.19011
COL2A1	-3.35981	-5.81214
COX7A1	-3.0059	-4.6335
CPA6	-2.05202	-2.86224
CPNE8	-3.07774	-4.80222
CPVL	-1.98676	-2.78394
CRH	-2.48786	-3.52224
CRTAC1	-2.28927	-3.11893
CRTC3	-7.12755	-41.787
CSPG4	-2.3806	-3.28636
CST1	-3.80979	-7.14721
CST2	-2.0482	-2.83587
CTGF	-3.90277	-7.38335
CTSO	-2.05683	-2.88266
CTTNBP2	-3.42942	-5.99364
DACH1	-3.45261	-6.08076
DAPK1	-2.7257	-4.12072
DBC1	-3.9891	-7.73134
DCBLD2	-2.07719	-2.85799
DCDC2	-4.06941	-8.00244
DDC	-1.99361	-2.82137
DDIT4L	-4.28863	-9.26155
DDX4	-2.3541	-3.36138
DEFA5	-4.01071	-7.76537
DEFB103A	-3.02533	-4.7033
DGKB	-3.13965	-5.14259
DIAPH2	-2.65972	-4.05402
DKFZp666G057	-2.11593	-2.97561
DKK3	-2.92334	-4.65101
DLEC1	-1.99983	-2.84764
DLGAP1	-2.02762	-2.73746
DLX4	-2.31457	-3.21712
DMKN	-2.96604	-4.68375
DMRT3	-3.03263	-4.63035
DNAJC5G	-3.53657	-6.22273
DPY19L3	-1.99935	-2.83611
DSCAML1	-2.11094	-2.88386
DZIP1L	-4.10554	-8.40339
ECHDC3	-2.16424	-3.00074
ECM2	-5.72014	-19.1265
EDNRB	-2.31923	-3.32119
EFCBP2	-2.00646	-2.73755
EFEMP1	-2.30199	-3.26413
EFHB	-3.13794	-5.05491
EGFL9	-1.9934	-2.76287
EIF5A2	-2.5043	-3.61637
ELOVL2	-1.96362	-2.66795
EMR3	-2.22064	-3.01004
EMX2	-2.88525	-4.2798
ENTPD3	-4.20453	-8.81137
EPB41L2	-2.36497	-3.35875
EPGN	-2.05043	-2.75148
ESRRB	-2.75036	-4.07446
ETS2	-3.53639	-6.33355
ETV1	-3.78271	-6.9901
EVI1	-2.11791	-2.93749
F9	-3.51257	-6.00379
FABP5	-2.02729	-2.94953
FAM19A1	-2.59451	-3.69543
FAM3D	-3.80447	-7.38992
FAM46D	-3.59655	-6.28146
FAM81B	-2.17034	-3.08783
FAM92B	-5.11537	-14.0008
FAM9A	-3.65572	-6.42027
FBN2	-2.37238	-3.39969
FER1L3	-2.26608	-3.26348
FEZ1	-2.27978	-3.23695
FGF14	-4.24422	-8.78433
FGF17	-2.12174	-2.89588
FGF5	-6.31223	-26.4151
FGR	-4.28275	-9.26816
FHAD1	-2.2559	-3.11717
FLJ11286	-2.48497	-3.66181
FLJ26850	-3.04969	-4.94462
FLJ32255	-2.06148	-2.81744
FLJ33706	-4.43176	-9.93447
FLJ36032	-2.7786	-4.23683
FLJ39609	-2.08838	-2.92146
FLJ39822	-2.42007	-3.58757
FLJ44048	-4.1601	-8.38656
FLJ44715	-2.50761	-3.61828
FNDC1	-4.22018	-8.65344
FOXD1	-1.99645	-2.83194
FOXD2	-10.3426	-228.599
FOXO1	-2.48169	-3.65874
FRAS1	-5.00824	-13.6391
FREM1	-2.49015	-3.56715
FRMD7	-3.62358	-6.38231
FRMPD4	-3.14586	-5.03078
FSTL4	-2.45881	-3.52904
GABBR2	-2.85324	-4.22405
GABRR1	-2.90097	-4.39886
GALNT12	-4.30431	-9.1905
GALNT13	-2.21555	-3.04243
GALNT8	-3.16629	-5.03749
GBP3	-2.51616	-3.64649
GCH1	-2.1341	-2.97572
GDF8	-2.18347	-2.99621
GJB5	-3.39221	-5.59689
GLB1L3	-2.45965	-3.56443
GLI2	-3.79823	-7.10792
GLIPR1L1	-2.77049	-4.03988
GMCL1L	-2.72319	-3.93641
GNG11	-3.83052	-7.04272
GNG3	-5.96252	-22.2902
GNG4	-2.15756	-3.13181
GP2	-2.29744	-3.33831
GPR103	-3.53202	-6.03066
GPR110	-2.75271	-4.20175
GPR116	-3.38736	-5.92037
GPR23	-2.49052	-3.54683
GPX7	-6.51682	-29.4289
GRAP2	-2.38353	-3.33085
GRIN3A	-2.31736	-3.38201
GRM1	-6.72136	-32.4626
GRM8	-2.21949	-3.08288
HCG4P6	-9.30999	-127.518
HECTD2	-2.40333	-3.45501
HECW1	-3.00019	-4.60088
HERC5	-2.95426	-4.57801
HHAT	-3.28835	-5.51321
HHEX	-2.59664	-3.78725
HIST1H2BA	-3.8359	-7.0725
HKDC1	-3.90416	-7.54571
HLA-DMB	-1.97037	-2.86619
HLA-DPA1	-3.75498	-6.9828
HLA-DPB1	-2.07198	-2.93572
HLA-DQB1	-2.89217	-4.49028
HLA-DQB2	-2.66487	-3.93724
HLA-F	-2.24664	-3.22252
HOXA9	-3.35857	-5.59446
HOXB5	-3.93127	-7.69855
HOXB6	-2.00003	-2.82388
HOXB8	-3.1164	-4.8834
HOXB9	-2.07709	-2.90632
HOXD1	-2.13267	-3.05782
HRNBP3	-4.58985	-10.7148
HS3ST5	-4.73959	-11.6126
HS6ST3	-5.14837	-14.642
HYAL1	-2.88146	-4.4625
IBRDC1	-3.84886	-7.17755
IFI44	-3.26424	-5.33938
IFIT1	-2.17466	-3.08049
IFIT2	-2.42425	-3.48123
IFIT5	-2.46725	-3.57786
IFITM1	-2.77667	-4.30856
IGFBP7	-6.97503	-38.1456
IGSF21	-2.66951	-4.08016
IL13	-3.64799	-6.4405
IL1A	-3.90811	-7.46924
IL1RAP	-5.17955	-15.0714
IL22RA1	-2.45157	-3.5332
IL2RB	-5.54797	-17.6927
IL4	-3.40255	-5.72014
IL4R	-2.10943	-3.07299
INSL6	-2.73797	-3.95741
IRAK3	-4.91151	-12.6298
ITGA2	-2.03158	-2.82576
ITLN1	-3.07596	-4.82502
ITLN2	-3.01176	-4.76009
ITSN1	-8.36812	-81.0019
JRKL	-2.13085	-2.99091
KCNE3	-4.78405	-11.9025
KCNH6	-8.95493	-113.69
KCNH8	-4.26452	-9.2324
KCNJ12	-2.76306	-4.15592
KCNS1	-2.01998	-2.73206
KIAA0574	-3.45562	-6.05645
KIAA0746	-2.43269	-3.54037
KIAA0984	-2.72105	-3.94691
KIAA1166	-2.39022	-3.41874
KIAA1199	-3.18646	-5.26049
KIAA1212	-2.05763	-2.91121
KIAA1377	-2.8123	-4.26974
KIAA1456	-2.61015	-3.70401
KIAA1462	-2.98541	-4.82558
KIAA1576	-7.32973	-44.9018
KIAA1644	-4.97312	-12.8875
KIF6	-9.56706	-147.353
KL	-5.17287	-14.6619
KLHDC8A	-2.87379	-4.30607
KLHL1	-2.0821	-2.82086
KRT222P	-2.60467	-3.7998
KRT6C	-2.38816	-3.30424
KRT7	-2.59337	-3.72748
LAMB1	-4.76146	-11.8711
LAMC2	-2.20794	-3.15047
LAYN	-2.18404	-3.08769
LBA1	-2.20118	-3.073
LCN6	-2.81769	-4.1351
LEFTY2	-6.81215	-34.1048
LGI4	-2.29149	-3.33004
LHX9	-3.73594	-6.91722
LILRB1	-3.8711	-7.19534
LOC136288	-2.55479	-3.6727
LOC153277	-2.91961	-4.44093
LOC158402	-2.06332	-2.79657
LOC165186	-3.26285	-5.34581
LOC200169	-2.34606	-3.35474
LOC283514	-3.93489	-7.45623
LOC285735	-6.6225	-31.0315
LOC339316	-2.966	-4.6286
LOC339396	-3.24949	-5.40138
LOC374491	-2.75265	-4.21362
LOC375133	-2.22859	-3.14255
LOC387601	-2.18022	-2.94468
LOC387763	-3.82684	-7.38459
LOC388002	-2.5928	-3.68744
LOC390213	-2.1548	-3.04439
LOC400456	-3.10037	-4.78739
LOC402425	-7.62421	-55.6529
LOC493869	-3.39716	-5.7443
LOC643367	-3.10331	-4.9544
LOC643401	-2.63031	-3.74546
LOC645733	-2.09522	-2.81957
LOC646627	-7.25045	-43.0587
LOC646982	-2.70535	-3.8884
LOC647502	-3.27515	-5.47081
LOC648964	-1.97529	-2.80366
LOC654433	-3.82681	-7.12102
LOC728148	-2.01234	-2.71482
LOC730766	-3.00616	-4.70002
LOC731449	-2.07311	-2.7884
LOXL4	-2.05941	-2.90575
LPHN1	-2.58919	-3.92788
LRRIQ1	-2.55234	-3.80999
LTBP4	-2.26373	-3.25713
LUM	-5.73914	-19.4725
LY6H	-5.86003	-21.1121
MAMDC2	-3.62206	-6.30826
MAP1LC3A	-3.54155	-6.39572
MAPRE2	-2.2133	-3.11426
MARCH4	-2.0515	-2.75851
MARK1	-3.07132	-4.88993
MGC14738	-3.22775	-5.13445
MGC16075	-4.44261	-9.85764
MGC45491	-3.71358	-6.76698
MICB	-3.28606	-5.4177
MLF1	-1.97821	-2.81538
MMP3	-3.09547	-4.77663
MOCS1	-4.48593	-10.0786
MORC4	-2.06473	-2.95223
MPPED2	-2.66929	-3.95818
MSR1	-4.59651	-10.7488
MTMR11	-2.97603	-4.70586
MUC15	-2.98404	-4.59054
MX1	-2.08822	-2.96008
MYO3B	-3.77	-6.85504
MYOZ2	-2.32561	-3.24521
NAALAD2	-2.81228	-4.12088
NAV2	-2.56647	-3.75883
NDRG2	-2.13388	-3.04092
NEFH	-3.45292	-6.25663
NELL2	-2.59121	-3.78514
NEURL	-2.10457	-2.93556
NID2	-5.35843	-16.438
NMI	-2.27288	-3.16158
NPAS4	-2.05166	-2.77716
NR4A2	-2.80865	-4.34173
NT5C1B	-5.80803	-20.5571
NUDCD2	-1.97456	-2.87413
NUDT13	-2.39182	-3.4235
NUDT8	-1.96288	-2.85229
NUP210L	-1.99803	-2.75426
NUP62CL	-2.58914	-3.79447
OCA2	-3.53357	-6.02902
ODZ1	-3.13232	-5.05347
ODZ4	-1.9964	-2.7929
OGDHL	-3.18569	-5.26471
OIT3	-3.32543	-5.4334
OLAH	-2.14107	-2.9292
OLFM1	-2.20657	-3.12389
OR2L13	-4.99658	-13.0416
OR2W3	-2.37914	-3.32388
OR3A1	-3.513	-5.96891
OR51E2	-3.89118	-7.75568
OTOR	-2.40753	-3.32173
PABPC5	-5.22983	-14.7685
PAMCI	-7.77072	-56.5612
PAX7	-2.69241	-3.97536
PCDH17	-6.29625	-27.6242
PCDH8	-5.14888	-14.5524
PCDHB1	-2.91923	-4.4395
PCSK9	-2.32869	-3.18444
PDCD11	-6.70079	-34.5855
PDE4A	-2.34206	-3.36304
PDGFC	-4.39239	-9.62696
PDGFRB	-5.7494	-19.4319
PDGFRL	-2.99627	-4.62843
PDPN	-6.96696	-37.3092
PF4V1	-1.9675	-2.63265
PGAP1	-2.48228	-3.58786
PGBD5	-2.19317	-3.00122
PGK2	-2.37697	-3.28096
PHF11	-2.15361	-3.07775
PHLDA3	-2.37276	-3.39588
PIGR	-2.28854	-3.25137
PIGW	-11.103	-341.023
PITPNM2	-3.57635	-6.31629
PITX3	-2.69602	-4.06512
PLA2G2A	-4.10879	-8.5979
PLAC1L	-2.40548	-3.32043
PLAGL1	-2.11487	-2.93447
PLCH2	-3.00021	-4.86579
PLEKHG4	-2.08161	-2.9174
PLEKHH2	-2.25584	-3.15967
PLS3	-4.45787	-9.82047
PLSCR1	-5.13529	-14.3396
PLXNC1	-2.18513	-3.02382
PNMA2	-6.70507	-32.6119
PNMT	-2.25572	-3.18823
POF1B	-2.75506	-4.04592
PPARG	-5.53796	-17.7698
PPARGC1B	-4.27843	-9.40464
PPEF2	-2.45102	-3.43478
PPFIA2	-2.02779	-2.89293
PPM1K	-2.00482	-2.8538
PPP4R1L	-2.61287	-3.72827
PRAMEF10	-2.7792	-4.17094
PRDM16	-5.65059	-18.4365
PRKG2	-3.44088	-5.95597
PRO2964	-7.22936	-43.9512
PROS1	-3.09601	-4.97363
PROX1	-2.06662	-2.83694
PRRX2	-4.14783	-8.33827
PRSS16	-2.5948	-3.80602
PSG4	-3.41865	-5.69267
PTGS2	-4.4827	-10.3051
PTPRD	-2.04716	-2.83663
PXDNL	-3.40915	-5.76425
PXT1	-3.91533	-7.40358
QPCT	-2.0138	-2.80235
RAB32	-3.39599	-5.82103
RBM43	-1.99341	-2.75661
REG4	-3.33846	-5.69621
RFPL1	-3.01469	-4.84208
RFPL1S	-2.5272	-3.70822
RFPL2	-2.97741	-4.76676
RFPL3	-3.11625	-5.04941
RFPL3S	-2.20857	-3.1557
RFTN1	-2.43049	-3.38862
RFXDC1	-3.42055	-5.80734
RGS1	-2.31181	-3.18195
RGS17	-2.04101	-2.84969
RNF152	-3.83454	-7.0607
RNF17	-2.51868	-3.60939
RNF212	-2.23804	-3.10276
ROR2	-3.48302	-5.96897
RP6-213H19.1	-2.23551	-3.18242
RPRM	-2.10682	-2.94886
RTN4RL2	-2.95334	-4.69533
S100A9	-2.02498	-2.71258
SALL3	-3.98774	-7.84707
SAMD9	-2.31611	-3.23789
SAMHD1	-2.33061	-3.28204
SCAMP5	-2.02399	-2.87357
SCGB1A1	-4.92535	-13.2513
SCML2	-2.56279	-3.72359
SCUBE3	-7.357	-46.1626
SDK1	-5.10559	-14.3534
SEMA3A	-4.7907	-11.7022
SEMA3C	-3.25945	-5.44574
SEMA3D	-2.25406	-3.17736
SERPINA11	-13.6645	-1304.95
SERPINA7	-3.82702	-7.07602
SERPINB5	-5.0578	-13.4736
SERTAD4	-1.99435	-2.73732
SFRP1	-2.51214	-3.64188
SH2D1A	-6.1697	-24.7305
SH3BGRL2	-3.04522	-4.80743
SH3GL2	-2.52229	-3.63507
SHE	-2.14656	-2.8976
SI	-2.07674	-2.92467
SIGLEC10	-2.49757	-3.50598
SIGLECP3	-4.5715	-10.4439
SIPA1L2	-2.68079	-4.02934
SKAP1	-3.41818	-5.93026
SLC13A1	-3.27791	-5.42361
SLC16A11	-2.06105	-2.89045
SLC16A5	-2.28555	-3.25322
SLC22A4	-1.97496	-2.76299
SLC28A3	-2.71326	-3.91265
SLC35D3	-8.35067	-76.7724
SLC3A1	-3.87752	-7.5143
SLC40A1	-1.97919	-2.79611
SLC46A2	-3.03873	-4.74069
SLC6A14	-2.07027	-2.82933
SLC6A2	-2.38793	-3.35627
SLC6A3	-2.30647	-3.15418
SLC7A7	-2.30728	-3.18078
SLCO1B3	-3.25673	-5.2893
SLFN11	-6.84011	-35.6499
SLFN13	-2.15953	-2.9143
SLIT2	-2.71354	-3.99958
SLITRK5	-2.26318	-3.19496
SNTG2	-4.50923	-10.3235
SOX2	-3.39766	-5.96561
SOX2OT	-3.4377	-5.84771
SPAG11B	-7.70144	-54.7041
SPAG6	-2.35988	-3.34974
SPAG9	-2.01293	-2.88897
SPANXN3	-2.41978	-3.34144
SPARC	-4.46816	-10.2004
SPINK4	-3.49579	-5.91657
SPRR1B	-4.83362	-12.3192
SRGAP3	-2.59485	-3.7718
SRGN	-2.52066	-3.62833
SST	-4.22118	-8.70781
SSTR2	-4.45956	-10.0612
ST3GAL5	-2.59406	-3.8383
ST6GALNAC1	-2.80977	-4.32101
ST7	-2.22841	-3.2208
ST7OT1	-2.60575	-3.86777
STAC	-7.86735	-59.4619
STAT6	-2.10211	-3.00163
STK33	-2.94372	-4.53296
STS-1	-3.99863	-7.70439
STXBP6	-2.29347	-3.31868
SULF2	-2.86406	-4.31608
SUSD4	-1.96015	-2.71533
SYN2	-3.89298	-7.39065
SYT13	-2.16996	-3.04975
TAAR1	-12.7348	-784.064
TAC1	-3.28461	-5.46839
TAS2R42	-4.56549	-10.4126
TCEAL2	-2.06111	-2.92174
TDGF3	-13.7198	-1311.81
TDRD5	-2.09574	-2.84676
TFF1	-2.3674	-3.53409
TGFA	-4.59101	-10.5802
TGFBI	-2.40094	-3.42144
THSD1	-2.19555	-3.20252
TIGD4	-5.24352	-15.0677
TIMP1	-2.81537	-4.22522
TIMP3	-4.3376	-9.44355
TIMP4	-5.19042	-14.6286
TLL2	-2.11785	-2.95751
TLR4	-5.38559	-16.4581
TLR8	-3.0749	-4.83136
TM4SF20	-4.11918	-8.22403
TMEM105	-2.12045	-3.01426
TMEM119	-1.99567	-2.68188
TMEM130	-4.6624	-10.9352
TMEM142C	-2.36264	-3.45804
TMEM154	-3.12441	-4.86299
TMEM16A	-6.69266	-32.1094
TMEM176B	-2.79254	-4.2154
TMEM178	-3.98935	-8.0998
TMEM71	-2.20712	-3.07321
TNFRSF8	-7.61241	-53.8324
TPO	-2.81329	-4.11477
TPTEps1	-2.50785	-3.50994
TREM2	-3.61578	-6.42441
TRHDE	-3.99081	-7.68502
TRIM38	-4.07922	-8.27705
TRIM58	-3.06361	-4.8494
TRPA1	-4.60577	-10.6377
TRPC4	-2.5038	-3.53745
TRPM4	-2.56833	-3.91466
TRY1	-2.83605	-4.17246
TSGA10IP	-5.1642	-14.4543
TSHZ3	-3.08994	-4.9528
TSPAN19	-4.35443	-9.61493
TSPYL6	-4.13135	-8.3947
TUBB2B	-2.31395	-3.24326
TXNIP	-2.23285	-3.31364
UGT2B15	-2.6144	-3.87109
UNC45B	-4.55502	-10.4629
UNC5D	-4.03507	-8.08453
UROC1	-7.47346	-48.2832
USH2A	-3.55834	-6.2172
VENTXP1	-10.1275	-196.533
VNN3	-2.27012	-3.1326
VSNL1	-4.40976	-9.83508
WBP2NL	-2.29284	-3.20099
WFDC1	-2.30518	-3.20759
WFDC10A	-2.57181	-3.62937
WIF1	-4.1818	-8.86566
WIT1	-3.05289	-4.81277
WNT16	-2.45574	-3.48825
WNT2	-2.1001	-3.00565
WNT8A	-2.43167	-3.3651
WT1	-3.08059	-4.81368
XCL1	-10.2997	-215.302
XCL2	-4.84579	-12.429
XKRX	-2.0873	-2.88932
ZAK	-2.85963	-4.4679
ZCCHC12	-3.28119	-5.34365
ZDBF2	-2.66026	-3.86821
ZMAT1	-5.35276	-16.3855
ZMAT4	-2.43419	-3.58679
ZNF469	-3.0633	-4.87274
ZP2	-3.04613	-4.68371
ZPBP2	-3.72134	-6.65969
